# Supplementary material for: Integrated metabolomics and transcriptomics unravel the biosynthZaesis mechanism of anthocyanin in postharvest red raspberry (Rubus idaeus L.)
Source: Front Plant Sci. 2025 May 13;16:1549458. doi: 10.3389/fpls.2025.1549458 (PMC12106431; doi:10.3389/fpls.2025.1549458)
Supplement: Supplementary file 1 [file DataSheet1.zip › Supplementary Materials/Table S1-S11.xlsx]

## Sheet: Table S1 
Table S1. The 63 anthocyanin synthesis-related structural genes, transcription factors, and hormone synthesis related genes of the common differentially expressed genes in the transcriptome
Module	Gene Name	Gene ID	RBT-1-1_fpkm	RBT-1-2_fpkm	RBT-1-3_fpkm	RBT-2-1_fpkm	RBT-2-2_fpkm	RBT-2-3_fpkm	RBT-3-1_fpkm	RBT-3-2_fpkm	RBT-3-3_fpkm	RBT-4-1_fpkm	RBT-4-2_fpkm	RBT-4-3_fpkm	RBT-5-1_fpkm	RBT-5-2_fpkm	RBT-5-3_fpkm	RBT-1-1_count	RBT-1-2_count	RBT-1-3_count	RBT-2-1_count	RBT-2-2_count	RBT-2-3_count	RBT-3-1_count	RBT-3-2_count	RBT-3-3_count	RBT-4-1_count	RBT-4-2_count	RBT-4-3_count	RBT-5-1_count	RBT-5-2_count	RBT-5-3_count	RBT-2_vs_RBT-1.log2FoldChange	RBT-2_vs_RBT-1.pvalue	RBT-2_vs_RBT-1.padj	RBT-2_vs_RBT-1.regulated	RBT-3_vs_RBT-1.log2FoldChange	RBT-3_vs_RBT-1.pvalue	RBT-3_vs_RBT-1.padj	RBT-3_vs_RBT-1.regulated	RBT-4_vs_RBT-1.log2FoldChange	RBT-4_vs_RBT-1.pvalue	RBT-4_vs_RBT-1.padj	RBT-4_vs_RBT-1.regulated	RBT-5_vs_RBT-1.log2FoldChange	RBT-5_vs_RBT-1.pvalue	RBT-5_vs_RBT-1.padj	RBT-5_vs_RBT-1.regulated	RBT-3_vs_RBT-2.log2FoldChange
turquoise	RiCHS1	jg18495	171.7	161.23	170.913	1455.82	1455.57	1472.89	4330.76	4218.28	4214.85	4736.76	4778.16	4591.3	3890.36	3957.52	4023.33	3650	3560	4082	28856	33156	29317	93311	87149	82039	103155	96908	91153	84680	82200	81085	3.54481	0	0	up	5.37071	0	0	up	5.59585	0	0	up	5.36303	0	0	up	1.81495
turquoise	RiCHS2	jg18496	328.394	339.58	338.686	2680.17	2662.88	2633.85	6956.57	6950.73	6888.31	7908.51	7920.43	7726.47	9056.39	9059.4	9010.34	6981	7498	8089	53124	60657	52425	149887	143601	134076	172228	160638	153397	197127	188169	181592	3.40981	0	0	up	5.07635	0	0	up	5.33707	0	0	up	5.55658	0	0	up	1.65552
turquoise	RiCHI1	jg34807	279.688	254.187	263.102	1149.52	1147.62	1094.25	1742.05	1738.04	1744.78	2198.88	2216.25	2364.96	2448.25	2469.1	2424.13	3534	3336	3735	13543	15538	12946	22310	21343	20186	28463	26717	27908	31675	30483	29039	2.51324	0	0	up	3.42087	0	0	up	3.87701	0	0	up	4.00858	0	0	up	0.896497
turquoise	RiF3H1	jg24363	315.497	311.025	325.794	1614.41	1591.6	1638.76	3280.36	3210.96	3253.9	4244.8	4263.99	4111.91	3797.73	3772.51	3807.57	6262	6412	7265	29877	33850	30455	65991	61938	59134	86310	80744	76221	77181	73160	71647	2.77027	0	0	up	4.06277	0	0	up	4.51678	0	0	up	4.38307	0	0	up	1.28158
turquoise	RiF3H2	jg4339	104.531	105.933	108.069	358.307	372.172	364.224	563.726	550.989	553.956	769.237	773.935	723.239	865.582	869.06	869.004	1882	1981	2186	6015	7180	6140	10287	9641	9132	14188	13294	12161	15957	15288	14833	2.20456	0	0	up	3.09676	0	0	up	3.61962	0	0	up	3.83527	0	0	up	0.881143
turquoise	RiF3'H	jg13469	58.6017	58.5143	57.271	388.002	380.33	403.788	570.159	549.549	545.401	907.669	903.443	825.076	605.347	595.389	613.876	1643	1704	1804	10143	11426	10600	16202	14974	14001	26070	24166	21604	17378	16310	16317	3.17257	0	0	up	3.96367	0	0	up	4.70748	0	0	up	4.18442	0	0	up	0.780157
turquoise	RiDFR	jg5556	144.598	140.135	152.069	632.347	625.23	628.227	1010.29	965.87	960.077	1388.82	1348.5	1393.05	1374.98	1377.45	1357.11	2721	2739	3215	11095	12607	11069	19269	17664	16542	26773	24210	24482	26493	25326	24211	2.53315	0	0	up	3.45641	0	0	up	4.02913	0	0	up	4.03791	0	0	up	0.912257
turquoise	RiANS1	jg14642	341.976	346.906	344.839	1937.59	1917.95	1892.37	5712.73	5484.11	5471.65	5866.88	5906.79	5640.09	8584.3	8749.32	8653.71	7381	7777	8362	38993	44357	38243	124971	115035	108132	129722	121632	113689	189711	184510	177074	2.89887	0	0	up	4.71918	0	0	up	4.86315	0	0	up	5.45662	0	0	up	1.8093
yellow	RiANS2	jg735	1.1204	1.0787	0.7895	0.3004	0.0871	0	0	0	0.051	0	0.0979	0	0	0	0	24	24	19	6	2	0	0	0	1	0	2	0	0	0	0	-2.53709	0.000588425	0.00110919	down	-5.13716	9.04426e-05	0.000143227	down	-4.1626	0.000367801	0.000560484	down	-6.02635	5.39666e-06	8.97216e-06	down	NA
pink	RiUFGT	jg8006	329.106	321.28	328.331	1227.23	1207.48	1212.06	1307.08	1244.74	1295.94	1546	1569.89	1499.41	1639.31	1647.66	1629.62	8299	8415	9302	28855	32627	28618	33407	30505	29922	39938	37769	35312	42327	40596	38959	2.32127	0	0	up	2.68289	0	0	up	3.02623	0	0	up	3.13339	0	0	up	0.350709
blue	RiMYB1	jg33298	96.2284	99.492	92.0362	35.1664	31.5402	34.4144	11.0527	11.2678	12.3724	9.768	13.7209	11.0516	16.1038	18.2931	17.5917	1529	1642	1643	521	537	512	178	174	180	159	208	164	262	284	265	-1.08664	8.8949e-54	1.10545e-52	down	-2.34579	5.70945e-142	8.03147e-141	down	-2.27207	3.79741e-113	4.55517e-112	down	-1.66454	1.11294e-86	8.57679e-86	down	-1.27059
blue	RiMYB2	jg22790	115.728	117.54	111.92	91.2976	81.2238	88.8785	60.3053	66.7362	64.5851	67.9662	62.3161	66.1277	31.0504	31.3191	29.1758	1456	1536	1582	1071	1095	1047	769	816	744	876	748	777	400	385	348	0.02144	0.727856	0.770909	false	-0.141562	0.0301862	0.0379488	false	-0.0241799	0.712991	0.739179	false	-1.10946	8.76903e-48	4.43331e-47	down	-0.174263
turquoise	RiMYB3	jg36362	10.0254	9.7153	11.5857	16.4279	17.1477	15.5868	46.7	51.4429	50.0076	43.8614	42.6181	41.0028	44.9749	45.786	42.8535	305	307	396	466	559	444	1440	1521	1393	1367	1237	1165	1401	1361	1236	1.07289	3.08033e-26	2.05761e-25	up	2.94635	0	0	up	2.8115	2.44208e-260	7.02962e-259	up	2.89478	4.76913e-299	1.0953e-297	up	1.8625
turquoise	RiMYB4	jg14640	1.7655	4.2495	3.2302	9.0469	11.076	13.7231	24.871	26.1397	24.9601	24.7024	23.2347	26.6763	26.6307	25.398	22.037	18	45	37	86	121	131	257	259	233	258	226	254	278	253	213	2.29168	1.49406e-17	7.21145e-17	up	3.74046	6.13827e-74	4.76321e-73	up	3.79453	5.40958e-76	4.50611e-75	up	3.80096	5.50636e-73	3.76864e-72	up	1.44009
yellow	RiMYB5	jg3800	22.5675	23.4576	21.5088	30.2008	27.0872	26.3774	9.3923	10.7542	8.8701	7.2131	7.1172	6.2727	1.9505	1.2945	2.247	339	366	363	423	436	371	143	157	122	111	102	88	30	19	32	0.73276	7.53201e-13	2.8868e-12	false	-0.509457	0.000196238	0.00030192	false	-0.921883	3.70468e-10	8.30346e-10	false	-2.81648	1.0898e-38	4.79431e-38	down	-1.25342
yellow	RiMYB6	jg17622	23.4319	23.2378	23.6787	67.5185	74.4265	74.5118	18.3094	17.7051	17.1891	50.6757	48.874	50.305	41.3524	43.7561	42.1221	399	411	453	1072	1358	1188	316	293	268	884	794	800	721	728	680	2.04547	1.39897e-164	5.33082e-163	up	0.305533	0.00392094	0.00538445	false	1.87953	4.23985e-122	5.51866e-121	up	1.65927	3.51638e-88	2.7418e-87	up	-1.7508
turquoise	RibHLH	jg3607	29.3649	30.142	30.0199	34.6783	35.684	35.0032	65.1785	61.5618	64.9827	67.7065	68.8968	61.4323	50.1609	55.0802	53.8272	801	854	920	882	1043	894	1802	1632	1623	1892	1793	1565	1401	1468	1392	0.658882	1.6673e-23	1.01385e-22	false	1.80637	1.93005e-204	3.90317e-203	up	1.93466	1.63314e-193	3.36988e-192	up	1.63352	4.96414e-147	5.86769e-146	up	1.13644
turquoise	RiMADS1	jg5502	72.9552	70.5486	70.0242	62.6124	63.8764	51.7725	113.928	112.353	113.977	93.3809	86.5962	97.2577	111.83	102.029	101.839	906	910	977	725	850	602	1434	1356	1296	1188	1026	1128	1422	1238	1199	0.164821	0.0409417	0.058812	false	1.38048	2.11324e-115	2.43371e-114	up	1.16525	4.33827e-67	3.2404e-66	up	1.36954	5.95932e-102	5.15399e-101	up	1.2041
turquoise	RiMADS2	jg28968	522.227	504.956	511.659	470.815	484.438	457.248	885.156	890.504	890.036	773.937	764.64	781.359	878.039	863.899	867.661	7165	7196	7887	6023	7122	5874	12309	11874	11181	10878	10009	10012	12335	11581	11286	0.300431	1.03852e-18	5.25325e-18	false	1.50053	0	0	up	1.38077	0	0	up	1.56679	0	0	up	1.18891
turquoise	RiMADS3	jg29044	3.7146	1.9158	2.4797	57.6233	62.5221	60.3577	136.648	138.824	154.016	184.146	195.088	208.243	123.214	125.457	116.283	28	15	21	405	505	426	1044	1017	1063	1422	1403	1466	951	924	831	4.90888	3.83766e-121	1.08389e-119	up	6.44283	4.89365e-238	1.14499e-236	up	6.97562	5.22157e-288	1.68667e-286	up	6.30579	5.62458e-227	1.00237e-225	up	1.52171
turquoise	RiMADS4	jg14633	0.2448	0.4713	0.3631	19.4268	20.4834	18.4742	132.829	136.092	128.233	150.931	150.262	171.761	192.125	193.488	196.312	3	6	5	222	269	212	1650	1621	1439	1895	1757	1966	2411	2317	2281	6.17648	7.66688e-51	9.09327e-50	up	9.22583	1.70716e-123	2.08698e-122	up	9.55729	4.24292e-132	5.93143e-131	up	9.87342	2.96476e-142	3.394e-141	up	3.03706
turquoise	RiWRKY1	jg13940	7.6065	4.7712	7.0781	12.9786	12.5841	9.6009	56.4	66.2905	53.3695	42.0754	38.052	40.3532	59.9933	54.7312	52.0301	66	43	69	105	117	78	496	559	424	374	315	327	533	464	428	1.27836	3.88079e-08	1.10846e-07	up	3.88552	2.31372e-136	3.12852e-135	up	3.41894	3.07999e-99	3.28384e-98	up	3.90414	4.12607e-145	4.81262e-144	up	2.59439
blue	RiWRKY2	jg24842	128.966	139.318	129.924	89.8277	82.2926	85.8937	83.713	84.4669	89.5295	47.4397	41.9676	42.4419	20.1973	20.7542	22.056	2245	2519	2541	1458	1535	1400	1477	1429	1427	846	697	690	360	353	364	-0.203099	0.000138687	0.000283005	false	0.0796495	0.134449	0.156773	false	-0.804485	3.38887e-34	1.56304e-33	false	-1.85598	1.1575e-144	1.34671e-143	down	0.271741
yellow	RiWRKY3	jg21963	24.9771	28.3679	22.8393	38.7166	38.6976	41.8892	8.1823	9.738	10.2296	9.6191	10.2265	10.6559	5.5266	5.8915	5.866	256	302	263	370	425	402	85	97	96	101	100	102	58	59	57	1.07169	5.36429e-22	3.08493e-21	up	-0.730161	1.08829e-05	1.84043e-05	false	-0.53211	0.000826839	0.00122129	false	-1.33516	6.43441e-13	1.5215e-12	down	-1.81301
yellow	RiWRKY4	jg33480	86.4119	86.7851	91.4668	146.375	151.401	153.028	50.5475	53.1457	50.1205	84.9912	86.6007	82.0779	38.9034	38.0511	35.4389	2896	3021	3444	4574	5437	4802	1717	1731	1538	2918	2769	2569	1335	1246	1126	1.19162	4.00204e-206	1.95781e-204	up	-0.0753258	0.126326	0.147776	false	0.72737	6.54831e-52	4.00935e-51	false	-0.430788	3.33183e-16	8.823e-16	false	-1.27812
yellow	RiWRKY5	jg9885	108.933	104.329	105.52	104.805	103.308	104.489	26.8411	28.2853	24.8635	29.0559	29.2903	30.7749	10.5054	11.1839	10.9859	1914	1904	2083	1717	1945	1719	478	483	400	523	491	505	189	192	183	0.395409	7.23323e-16	3.24028e-15	false	-1.28558	6.42299e-73	4.92216e-72	down	-1.05067	4.43326e-53	2.7656e-52	down	-2.48218	1.34635e-179	1.92839e-178	down	-1.69204
turquoise	RiERF1	jg21539	25.088	20.8774	25.9227	42.7792	43.9459	51.6444	63.7946	57.1663	65.9502	60.1809	63.4589	59.9968	50.7041	51.6776	50.6715	317	274	368	504	595	611	817	702	763	779	765	708	656	638	607	1.36667	1.13291e-37	1.04367e-36	up	2.08501	4.86352e-102	5.01659e-101	up	2.14053	3.43716e-114	4.17443e-113	up	1.89387	3.5016e-85	2.66853e-84	up	0.707912
turquoise	RiERF2	jg11722	74.3419	79.6506	84.5789	247.835	243.02	245.734	229.059	225.21	234.234	397.139	398.313	361.986	409.021	431.355	420.288	895	996	1144	2782	3135	2770	2795	2635	2582	4898	4575	4070	5042	5074	4797	2.04855	0	0	up	2.23537	0	0	up	3.06651	0	0	up	3.2047	0	0	up	0.1758
turquoise	RiERF3	jg3467	135.422	120.257	129.745	474.735	477.493	478.096	792.448	809.186	777.966	867.755	884.627	934.076	727.052	712.215	698.634	1623	1497	1747	5305	6132	5365	9626	9425	8537	10654	10115	10455	8922	8340	7938	2.31563	0	0	up	3.33425	0	0	up	3.58941	0	0	up	3.27662	0	0	up	1.00757
yellow	RiERF4	jg22372	13.0197	13.3023	13.3385	1.9948	2.0829	1.5892	0.9438	0.7108	1.0447	0.5187	0.8912	0.3414	2.1798	0.7614	2.6906	245	260	282	35	42	28	18	13	18	10	16	6	42	14	48	-2.37901	4.94465e-32	3.94438e-31	down	-3.1719	9.16119e-34	4.02222e-33	down	-3.71163	6.25683e-34	2.86724e-33	down	-2.0113	1.06096e-05	1.72763e-05	down	-0.800278
pink	RiERF5	jg10894	933.06	918.317	906.067	1589.51	1613.03	1532.53	1159.87	1190.51	1160.28	1286.2	1267.71	1291.52	1553.31	1548.21	1541.36	19582	20018	21364	31104	36274	30115	24672	24282	22296	27653	25383	25314	33379	31747	30668	1.20384	0	0	up	1.05629	0	0	up	1.26839	0	0	up	1.55651	0	0	up	-0.158683
pink	RiERF6	jg5043	142.882	141.246	152.363	292.673	282.705	271.136	178.045	178.881	165.549	310.645	324.808	318.771	444.341	455.916	441.367	1232	1265	1476	2353	2612	2189	1556	1499	1307	2744	2672	2567	3923	3841	3608	1.37859	4.16467e-150	1.4465e-148	up	0.967311	5.2205e-58	3.36457e-57	false	1.91609	2.80651e-288	9.11327e-287	up	2.42376	0	0	up	-0.422416
turquoise	RiNAC1	jg2513	40.1343	45.6407	41.265	36.6239	37.6425	37.7579	51.5286	52.5402	54.7582	37.3729	35.3294	40.4788	52.1836	54.2748	55.8513	999	1180	1154	850	1004	880	1300	1271	1248	953	839	941	1330	1320	1318	0.242519	0.000331694	0.000645639	false	1.02973	3.25341e-58	2.10339e-57	up	0.621467	1.55282e-17	4.66122e-17	false	1.15805	5.98444e-72	4.04506e-71	up	0.776068
turquoise	RiNAC2	jg28119	6.1333	5.1331	5.1023	17.2403	17.7702	18.6667	21.3576	23.2225	21.9783	32.8699	31.9332	33.9523	33.043	34.9148	38.2667	153	133	143	401	475	436	540	563	502	840	760	791	844	851	905	2.13931	1.32619e-69	2.11217e-68	up	2.73393	1.70835e-123	2.08706e-122	up	3.38424	1.61962e-230	4.06752e-229	up	3.50541	7.97556e-235	1.47084e-233	up	0.583344
pink	RiNAC3	jg22665	289.189	281.45	276.669	1417.73	1410.97	1402.79	1037.03	1032.56	1021.89	1529.83	1515.63	1544.4	1567.66	1563.42	1574.1	4595	4645	4939	21004	24023	20870	16701	15945	14867	24902	22976	22918	25505	24272	23712	2.74423	0	0	up	2.57557	0	0	up	3.22628	0	0	up	3.27842	0	0	up	-0.179635
yellow	RiNAC4	jg28642	32.748	30.4345	29.8837	110.075	108.653	111.821	32.2592	30.9324	35.1453	62.4712	63.7228	57.4642	17.8075	17.234	19.2326	634	612	650	1987	2254	2027	633	582	623	1239	1177	1039	353	326	353	2.25317	0	0	up	0.787146	1.18045e-20	3.80195e-20	false	1.77085	6.50439e-125	8.66737e-124	up	0.0268786	0.781342	0.80176	false	-1.47678
blue	RiWD-401	jg92	40.8219	39.1274	41.335	21.186	19.45	17.7586	1.7881	0.979	1.5834	3.6708	2.8018	2.5712	0.708	1.3447	1.0036	901	897	1025	436	460	367	40	21	32	83	59	53	16	29	21	-0.631063	6.27031e-14	2.55453e-13	false	-4.09121	9.51629e-119	1.12252e-117	down	-2.94991	3.71039e-100	3.98813e-99	down	-4.51191	3.30123e-111	3.05772e-110	down	-3.47136
turquoise	RiWD-402	jg3386	26.4698	26.9215	26.5051	24.1044	26.5102	23.1848	52.3512	55.0952	54.469	46.2806	45.8458	46.143	57.7714	55.1731	62.0118	656	693	738	557	704	538	1315	1327	1236	1175	1084	1068	1466	1336	1457	0.310919	0.000116046	0.00023916	false	1.72665	6.84695e-158	1.06531e-156	up	1.58002	2.24075e-121	2.90028e-120	up	1.93538	2.88181e-184	4.26951e-183	up	1.40415
blue	RibZIP1	jg5538	188.733	180.315	172.04	200.509	209.619	182.824	45.9223	43.5488	54.3522	100.627	104.907	114.9	116.951	110.281	105.103	1699	1686	1740	1683	2022	1541	419	381	448	928	901	966	1078	970	897	0.557113	5.41643e-21	2.99626e-20	false	-1.20554	7.6121e-50	4.39282e-49	down	0.0319925	0.630896	0.661863	false	0.102504	0.105069	0.12219	false	-1.77311
turquoise	RibZIP2	jg25463	31.0383	29.5891	23.3309	46.9633	40.676	40.3649	51.1725	51.486	47.1585	49.9344	50.2634	50.3136	47.8262	42.9448	45.5988	611	605	516	862	858	744	1021	985	850	1007	944	925	964	826	851	1.03353	1.45578e-26	9.80964e-26	up	1.54613	1.28253e-64	8.91884e-64	up	1.63306	7.4533e-75	6.10952e-74	up	1.50684	7.26435e-60	4.27285e-59	up	0.501636
turquoise	RibZIP3	jg21818	30.2238	29.4447	35.308	33.9583	36.0971	37.3709	57.6869	60.1615	60.713	41.7077	40.7302	44.4978	65.9753	62.7867	62.6211	336	340	441	352	430	389	650	650	618	475	432	462	751	682	660	0.599821	1.35326e-08	4.0042e-08	false	1.61614	2.72452e-67	1.96412e-66	up	1.20464	6.47053e-32	2.83799e-31	up	1.81358	6.89534e-88	5.35393e-87	up	1.00553
turquoise	RibZIP4	jg17075	40.2151	40.1027	46.3872	58.4891	55.8379	65.0886	70.9032	70.3788	69.7025	86.6179	86.5647	83.1798	93.367	84.7939	92.9761	615	637	797	834	915	932	1099	1046	976	1357	1263	1188	1462	1267	1348	0.92315	9.46954e-30	7.09369e-29	false	1.44208	3.09715e-84	2.69021e-83	up	1.80403	6.4118e-136	9.30063e-135	up	1.90068	2.3203e-152	2.84609e-151	up	0.508591
yellow	RibZIP5	jg9514	42.0211	40.5639	44.0665	47.5244	40.4152	43.1482	48.1853	44.3302	47.4192	56.1278	51.7756	54.6868	14.2437	14.8123	15.1478	752	754	886	793	775	723	874	771	777	1029	884	914	261	259	257	0.471425	1.61909e-09	5.09396e-09	false	0.851327	2.21667e-30	9.03483e-30	false	1.14865	1.88377e-57	1.25015e-56	up	-0.714861	2.18373e-13	5.25423e-13	false	0.369081
turquoise	RiABA1	jg602	3.6339	3.0892	3.2688	2.2389	3.3552	2.6424	0.801	0.358	1.0977	0.8302	0.4457	0.5381	0.5286	0.5144	0.6117	94	83	95	54	93	64	21	9	26	22	11	13	14	13	15	0.150806	0.503157	0.562544	false	-1.44481	1.79546e-05	2.99146e-05	down	-1.66396	6.9662e-07	1.29598e-06	down	-1.79074	1.51731e-07	2.78821e-07	down	-1.60267
turquoise	RiABA2	jg38827	543.335	525.406	530.274	509.495	515.528	482.561	530.072	519.58	515.896	587.876	601.153	601.413	653.881	685.033	676.141	5451	5475	5977	4766	5542	4533	5390	5066	4739	6042	5754	5635	6717	6715	6431	0.339106	6.348e-20	3.37298e-19	false	0.67762	6.14621e-80	5.0899e-79	false	0.951652	2.95748e-143	4.50905e-142	false	1.13838	3.12829e-242	5.95274e-241	up	0.327392
yellow	RiCK	jg35764	30.6523	30.7838	33.6932	60.7486	58.7381	54.4005	21.4203	20.9072	20.2154	40.2797	44.0168	44.705	29.1546	25.6386	27.7812	881	919	1088	1628	1809	1464	624	584	532	1186	1207	1200	858	720	757	1.29312	3.36532e-93	7.25078e-92	up	0.102731	0.187988	0.215383	false	1.2263	1.78952e-71	1.41066e-70	up	0.599992	1.58409e-15	4.11257e-15	false	-1.20159
blue	RiIAA1	jg10266	231.262	203.158	198.141	218.769	205.888	197.043	34.3239	31.8842	32.9083	41.6602	40.3497	45.4942	22.558	23.2506	18.7487	2433	2220	2342	2146	2321	1941	366	326	317	449	405	447	243	239	187	0.399093	2.58132e-11	9.07323e-11	false	-1.96524	6.11578e-130	7.87763e-129	down	-1.52266	8.40711e-83	7.49915e-82	down	-2.48607	1.01955e-164	1.34112e-163	down	-2.37515
blue	RiIAA2	jg25097	111.345	114.103	115.689	51.777	52.2247	49.9877	22.047	19.8964	20.3492	29.2503	28.0524	31.0568	82.0421	77.916	74.155	1739	1851	2030	754	874	731	349	302	291	468	418	453	1312	1189	1098	-0.72359	2.41599e-34	2.03276e-33	false	-1.74423	7.9624e-114	9.085e-113	down	-1.161	1.23805e-59	8.45576e-59	down	0.261778	4.24218e-06	7.10186e-06	false	-1.03177
turquoise	RiIAA3	jg21944	6.9713	8.985	4.7037	20.621	15.8449	18.013	27.2903	30.4278	27.7531	31.8296	31.3491	30.3394	23.6097	25.8926	26.4479	62	83	47	171	151	150	246	263	226	290	266	252	215	225	223	1.82613	6.52488e-18	3.19624e-17	up	2.76312	1.79644e-51	1.06257e-50	up	2.97463	1.65769e-64	1.19899e-63	up	2.68891	7.91844e-46	3.87845e-45	up	0.926069
blue	RiIAA4	jg10419	40.099	43.123	37.5849	27.5004	28.7157	30.998	28.6898	25.2613	27.2895	22.5269	21.9012	22.7823	9.0579	11.5024	11.6818	735	821	774	470	564	532	533	450	458	423	383	390	170	206	203	-0.0459669	0.585481	0.641061	false	0.13671	0.121989	0.143028	false	-0.0566069	0.527965	0.563111	false	-1.1024	7.23007e-22	2.24459e-21	down	0.171699
turquoise	RiSA1	jg24673	5.3669	8.4793	5.7568	19.6293	21.1903	20.87	59.4685	73.7721	75.1472	51.314	43.8486	42.4364	67.0642	58.0269	58.6418	39	64	47	133	165	142	438	521	500	382	304	288	499	412	404	2.07921	2.46427e-23	1.48914e-22	up	4.11764	2.3247e-138	3.19478e-137	up	3.60274	2.65167e-94	2.69226e-93	up	4.03464	7.69121e-136	8.41493e-135	up	2.02651
turquoise	RiSA2	jg24674	18.5525	19.4855	20.0159	96.1108	101.366	88.3837	398.261	442.187	408.683	245.307	249.968	268.961	227.312	244.656	227.595	165	180	200	797	966	736	3590	3822	3328	2235	2121	2234	2070	2126	1919	2.72337	1.74731e-165	6.6858e-164	up	5.13352	0	0	up	4.50498	0	0	up	4.39414	0	0	up	2.39849
turquoise	RiSA3	jg24677	666.013	643.731	659.475	1209.74	1230.18	1216.27	1657.94	1691.25	1662.24	1660.31	1641.47	1651.38	2336.22	2349.96	2290.52	10438	10479	11612	17678	20659	17848	26336	25760	23853	26657	24544	24171	37490	35985	34033	1.31641	0	0	up	2.05537	0	0	up	2.11928	0	0	up	2.62963	0	0	up	0.727892
turquoise	RiSA4	jg26613	7.3086	7.2529	4.8038	27.6153	20.1472	22.3361	90.9678	107.134	106.837	55.2079	54.2127	59.2341	69.4014	60.6463	74.1254	65	67	48	229	192	186	820	926	870	503	460	492	632	527	625	2.28368	1.38598e-31	1.09565e-30	up	4.69324	9.10763e-253	2.2811e-251	up	3.9194	1.47912e-154	2.39519e-153	up	4.21159	3.21156e-176	4.50251e-175	up	2.39759
turquoise	RiSA5	jg3817	0.8064	0.9317	0.957	1.1532	0.8028	0.5742	2.2278	1.7149	2.4073	2.2041	1.4651	1.6694	2.1527	2.0909	2.6652	15	18	20	20	16	10	42	31	41	42	26	29	41	38	47	NA	NA	NA	NA	1.94135	1.49573e-07	2.85787e-07	up	1.77598	3.83433e-06	6.80502e-06	up	2.15976	1.74803e-09	3.57082e-09	up	1.60195
yellow	RiSA6	jg13791	9.9129	9.082	9.9142	14.6898	15.0206	12.5223	14.7757	17.5482	17.4619	20.9135	15.7529	18.2039	47.9379	54.5458	51.0435	186	177	209	257	302	220	281	320	300	402	282	319	921	1000	908	0.971607	2.21543e-13	8.74368e-13	false	1.49027	3.59107e-31	1.49095e-30	up	1.71407	4.47473e-39	2.25614e-38	up	3.21302	1.3592e-246	2.6105e-245	up	0.507412
yellow	RiJA1	jg10968	0.4229	0.0814	0.1506	2.4494	2.9997	2.7102	13.0192	12.1851	15.7975	4.7065	3.4578	3.5323	5.4523	5.6272	4.4611	5	1	2	27	38	30	156	140	171	57	39	39	66	65	50	4.08704	1.49144e-10	5.01398e-10	up	6.7016	3.58789e-35	1.61674e-34	up	4.97405	1.45159e-16	4.22377e-16	up	5.39907	1.92256e-20	5.75558e-20	up	2.5966
yellow	RiJA2	jg38809	39.7444	39.7206	38.8413	25.8169	23.0355	23.2687	7.6203	7.6823	7.6973	10.0839	8.534	8.8903	7.4174	6.7521	8.2147	1235	1282	1356	748	767	677	240	232	219	321	253	258	236	205	242	-0.291209	1.81648e-05	4.10405e-05	false	-1.65485	9.76345e-79	7.96415e-78	down	-1.31376	2.96097e-50	1.78052e-49	down	-1.59798	1.46471e-67	9.39014e-67	down	-1.37507
yellow	RiJA3	jg24172	365.132	347.915	343.531	330.402	349.661	325.101	315.898	331.526	317.722	298.122	285.977	293.223	440.644	456.798	438.459	3980	3939	4207	3358	4084	3318	3490	3512	3171	3329	2974	2985	4918	4865	4531	0.352509	7.79387e-17	3.66129e-16	false	0.577511	2.89762e-43	1.51256e-42	false	0.520733	2.07371e-31	9.00782e-31	false	1.14346	2.78425e-195	4.31105e-194	up	0.213758
yellow	RiGA1	jg12526	697.34	673.817	682.12	213.191	220.718	209.951	68.4345	69.4553	71.689	52.3492	56.92	64.8495	35.688	41.2086	36.4028	4122	4137	4530	1175	1398	1162	410	399	388	317	321	358	216	238	204	-1.24863	3.08448e-159	1.14923e-157	down	-2.58516	0	0	down	-2.77428	0	0	down	-3.37561	0	0	down	-1.34717
yellow	RiGA2	jg21698	92.4168	90.225	98.767	31.9562	29.0687	27.8375	19.0472	17.7499	17.3046	14.9914	14.6802	13.3754	6.7601	4.8704	5.8751	1709	1733	2052	551	576	482	357	319	293	284	259	231	128	88	103	-1.24036	1.86649e-69	2.97012e-68	down	-1.67004	2.82497e-98	2.81491e-97	down	-1.91891	1.6349e-112	1.94851e-111	down	-3.20006	6.34042e-191	9.64014e-190	down	-0.441332
yellow	RiGA3	jg29923	388.555	383.675	368.344	2566.12	2575.08	2523.43	2615.55	2718.52	2620.16	2889.75	2832.1	3035.29	2678.25	2695.96	2645.27	7101	7283	7563	43727	50427	43180	48448	48284	43844	54102	49380	51806	50117	48140	45832	3.17248	0	0	up	3.51007	0	0	up	3.72918	0	0	up	3.61886	0	0	up	0.326512
yellow	RiGA4	jg4100	196.213	191.223	186.395	521.651	520.811	515.303	583.828	576.645	575.346	615.189	587.403	598.808	360.446	344.744	368.714	3671	3716	3918	9100	10441	9027	11071	10485	9856	11791	10485	10463	6905	6302	6540	1.86489	0	0	up	2.30526	0	0	up	2.43943	0	0	up	1.70923	0	0	up	0.429355
[truncated: 37 more columns]

## Sheet: Table S2
Table S2. The sequences of primers used in qRT-PCR and the pearson’s correlation coefficient between qPCR relative quantitative values and fpkm values
Gene ID	Gene Name	Forward (5`→3`)	Reverse (5`→3`)	Pearson’s correlation coefficient
jg24363	F3H	CCAACCCGACCTCACTCT	CCACGTCTTTCCACCATCT	0.944
jg14642	ANS	TCAAACACCTGCCGATTA	GAGTCCACCGACCTCCTT	0.982
jg30598	bHLH	GCTGTCCGAATGGTGAAT	GGCAAGAAGCTAGGCTGT	0.823
jg13469	F3’H	GGTGTTGGCAGGAGTGTT	CAATGGAGGTCAAGAAGTCG	0.985
jg18496	CHS	ATGATGTACCAACAAGGGTG	CGGTGATTTCGGAGCAGA	0.988
jg21969	MADS	ATCAACTCGGACCCAATG	AACCCACATCCTCAGCAC	0.937
jg24677	SA	GATAACGGCACCAACAAT	TCACCAACGACAACCCTA	0.985
jg3695	IAA	TTGAGTCTTGGTGGTGGC	CGATGATGGCTTAGAGTTAGA	0.968
jg8006	UFGT	ATGTGGCGGTGCTAGCCTTC	TGCATAATATGGACGTGTTGC	0.966

## Sheet: Table S3
Table S3. RNA-Seq Data from raspberry fruit samples during storage.
Sample	Raw Reads	Clean Reads	Clean Base(G)	Error Rate(%)	Q20(%)	Q30(%)	GC Content(%)
RBT-1-1	44443878	42362476	6.35	0.03	97.85	93.79	46.74
RBT-1-2	46594690	44147556	6.62	0.03	97.73	93.56	46.73
RBT-1-3	50258160	47543922	7.13	0.03	97.83	93.74	46.96
RBT-2-1	41842522	39543024	5.93	0.02	98.35	94.89	46.83
RBT-2-2	47677654	45551156	6.83	0.02	98.24	94.59	46.74
RBT-2-3	42199542	39724268	5.96	0.02	98.36	94.91	46.96
RBT-3-1	45989520	43570866	6.54	0.02	98.28	94.71	47.01
RBT-3-2	43376928	41558060	6.23	0.02	98.16	94.4	46.79
RBT-3-3	41582836	39241528	5.89	0.02	98.24	94.64	46.88
RBT-4-1	46976028	43588164	6.54	0.02	98.2	94.54	47.09
RBT-4-2	43351126	40651720	6.1	0.02	98.25	94.67	47.23
RBT-4-3	43199788	40118962	6.02	0.02	98.42	95.07	46.91
RBT-5-1	47560432	44588828	6.69	0.02	98.17	94.5	46.96
RBT-5-2	45923988	42499490	6.37	0.02	98.23	94.58	47.01
RBT-5-3	44038498	41142764	6.17	0.02	98.12	94.4	47.06

## Sheet: Table S4
Table S4. Annotation of 13239 genes
gene_name	KEGG	NR	Swissprot	Tremble	KOG	GO
jg1000	K13066 caffeic acid 3-O-methyltransferase / acetylserotonin O-methyltransferase [EC:2.1.1.68 2.1.1.4] | (RefSeq) COMT1-2; caffeic acid O-methyltransferase (A)	nicotinate N-methyltransferase 1 [Rosa chinensis]	NAMT1_ARATH RecName: Full=Nicotinate N-methyltransferase 1 {ECO:0000303|PubMed:28533213}; Short=AtNANMT1 {ECO:0000303|PubMed:28533213}; EC=2.1.1.7 {ECO:0000269|PubMed:28533213};	A0A2P6RB88_ROSCH SubName: Full=Putative amine N-methyltransferase {ECO:0000313|EMBL:PRQ43695.1}; EC=2.1.1.49 {ECO:0000313|EMBL:PRQ43695.1};	Hydroxyindole-O-methyltransferase and related SAM-dependent methyltransferases	GO:0005829,cytosol; GO:0008168,methyltransferase activity; GO:0008938,nicotinate N-methyltransferase activity; GO:0008171,O-methyltransferase activity; GO:0046983,protein dimerization activity; GO:0008757,S-adenosylmethionine-dependent methyltransferase activity; GO:0019438,aromatic compound biosynthetic process; GO:0032259,methylation; GO:1901847,nicotinate metabolic process; GO:0003674,molecula…
jg10014	K06268 serine/threonine-protein phosphatase 2B regulatory subunit | (RefSeq) calcineurin subunit B-like (A)	PREDICTED: calcineurin subunit B-like [Fragaria vesca subsp. vesca]	CML9_ARATH RecName: Full=Calmodulin-like protein 9 {ECO:0000303|Ref.5}; Short=AtCaM-9 {ECO:0000303|PubMed:11855649};	M5XBK9_PRUPE SubName: Full=Uncharacterized protein {ECO:0000313|EMBL:EMJ18903.1};	Ca2+/calmodulin-dependent protein phosphatase (calcineurin subunit B), EF-Hand superfamily protein	GO:0005829,cytosol; GO:0005634,nucleus; GO:0005509,calcium ion binding; GO:0019722,calcium-mediated signaling; GO:0005513,detection of calcium ion; GO:0009737,response to abscisic acid; GO:0009651,response to salt stress; GO:0009414,response to water deprivation; GO:0003674,molecular_function; GO:0005488,binding; GO:0043167,ion binding; GO:0043169,cation binding; GO:0046872,metal ion binding; GO:…
jg10015	K03943 NADH dehydrogenase (ubiquinone) flavoprotein 2 [EC:7.1.1.2] | (RefSeq) NADH dehydrogenase [ubiquinone] flavoprotein 2, mitochondrial (A)	NADH-ubiquinone oxidoreductase 24 kDa subunit, putative, partial [Prunus dulcis]	NDUV2_ARATH RecName: Full=NADH dehydrogenase [ubiquinone] flavoprotein 2, mitochondrial; EC=7.1.1.2; Flags: Precursor;	A0A251VLA4_HELAN SubName: Full=Putative NADH dehydrogenase [ubiquinone] flavoprotein {ECO:0000313|EMBL:OTG36370.1}; EC=1.6.99.3 {ECO:0000313|EMBL:OTG36370.1};	NADH:ubiquinone oxidoreductase, NDUFV2/24 kD subunit	GO:0005829,cytosol; GO:0005747,mitochondrial respiratory chain complex I; GO:0005739,mitochondrion; GO:0051537,2 iron, 2 sulfur cluster binding; GO:0008137,NADH dehydrogenase (ubiquinone) activity; GO:0008270,zinc ion binding; GO:0006120,mitochondrial electron transport, NADH to ubiquinone; GO:0003674,molecular_function; GO:0005488,binding; GO:0051536,iron-sulfur cluster binding; GO:0051540,metal…
jg10016	K16279 E3 ubiquitin-protein ligase KEG [EC:2.7.11.1 2.3.2.27] | (RefSeq) E3 ubiquitin-protein ligase KEG (A)	PREDICTED: E3 ubiquitin-protein ligase KEG-like [Prunus mume]	KEG_ARATH RecName: Full=E3 ubiquitin-protein ligase KEG; EC=2.3.2.27; EC=2.7.11.1; AltName: Full=Protein KEEP ON GOING; AltName: Full=RING finger protein KEG; AltName: Full=RING-type E3 ubiquitin transferase KEG {ECO:0000305};	A0A4Y1R4U2_PRUDU SubName: Full=Protein kinase superfamily protein {ECO:0000313|EMBL:BBG99111.1}; Flags: Fragment;	MEKK and related serine/threonine protein kinases	GO:0005769,early endosome; GO:0005802,trans-Golgi network; GO:0005524,ATP binding; GO:0046872,metal ion binding; GO:0004672,protein kinase activity; GO:0043621,protein self-association; GO:0106310,protein serine kinase activity; GO:0004674,protein serine/threonine kinase activity; GO:0004842,ubiquitin-protein transferase activity; GO:0009738,abscisic acid-activated signaling pathway; GO:0006952,d…
jg10018	K13457 disease resistance protein RPM1 | (RefSeq) disease resistance protein RPM1 (A)	putative disease resistance protein RGA3 [Rosa chinensis]	RGA3_SOLBU RecName: Full=Putative disease resistance protein RGA3; AltName: Full=Blight resistance protein B149; AltName: Full=RGA1-blb;	A0A6J5UCI0_PRUAR SubName: Full=Uncharacterized protein {ECO:0000313|EMBL:CAB4272835.1};	Apoptotic ATPase	GO:0043531,ADP binding; GO:0005524,ATP binding; GO:0050832,defense response to fungus; GO:0000166,nucleotide binding; GO:0003674,molecular_function; GO:0005488,binding; GO:0017076,purine nucleotide binding; GO:0030554,adenyl nucleotide binding; GO:0032553,ribonucleotide binding; GO:0032555,purine ribonucleotide binding; GO:0032559,adenyl ribonucleotide binding; GO:0036094,small molecule binding; …
jg10027	K23025 H+-translocating diphosphatase [EC:7.1.3.1] | (RefSeq) pyrophosphate-energized vacuolar membrane proton pump isoform X1 (A)	pyrophosphate-energized vacuolar membrane proton pump isoform X1 [Rosa chinensis]	AVP_VIGRR RecName: Full=Pyrophosphate-energized vacuolar membrane proton pump; EC=7.1.3.1 {ECO:0000269|PubMed:10477275, ECO:0000269|PubMed:22456709}; AltName: Full=Pyrophosphate-energized inorganic pyrophosphatase; Short=H(+)-PPase; AltName: Full=Vacuolar H(+)-pyrophosphatase;	A0A2P6RVW1_ROSCH RecName: Full=H(+)-exporting diphosphatase {ECO:0000256|ARBA:ARBA00013242}; EC=7.1.3.1 {ECO:0000256|ARBA:ARBA00013242};	--	GO:0016021,integral component of membrane; GO:0005774,vacuolar membrane; GO:0004427,inorganic diphosphate phosphatase activity; GO:0046872,metal ion binding; GO:0009678,pyrophosphate hydrolysis-driven proton transmembrane transporter activity; GO:0003674,molecular_function; GO:0003824,catalytic activity; GO:0016462,pyrophosphatase activity; GO:0016787,hydrolase activity; GO:0016817,hydrolase acti…
jg1003	K09837 carotenoid epsilon hydroxylase [EC:1.14.14.158] | (RefSeq) carotene epsilon-monooxygenase, chloroplastic (A)	carotenoid e-ring 3-hydroxylase [Rubus idaeus]	LUT1_ARATH RecName: Full=Carotene epsilon-monooxygenase, chloroplastic; EC=1.14.14.158; AltName: Full=Cytochrome P450 97C1; AltName: Full=Protein LUTEIN DEFICIENT 1; Flags: Precursor;	A0A5A4LKI2_RUBID SubName: Full=Carotenoid e-ring 3-hydroxylase {ECO:0000313|EMBL:AXK92792.1}; EC=1.14.99.45 {ECO:0000313|EMBL:AXK92792.1};	Cytochrome P450 CYP4/CYP19/CYP26 subfamilies	GO:0009507,chloroplast; GO:0009941,chloroplast envelope; GO:0020037,heme binding; GO:0005506,iron ion binding; GO:0009974,zeinoxanthin epsilon hydroxylase activity; GO:0016117,carotenoid biosynthetic process; GO:0003674,molecular_function; GO:0005488,binding; GO:0046906,tetrapyrrole binding; GO:0097159,organic cyclic compound binding; GO:1901363,heterocyclic compound binding; GO:0043167,ion bindi…
jg10030	K00864 glycerol kinase [EC:2.7.1.30] | (RefSeq) glycerol kinase (A)	glycerol kinase [Rosa chinensis]	GLPK_ARATH RecName: Full=Glycerol kinase; Short=Glycerokinase; EC=2.7.1.30; AltName: Full=ATP:glycerol 3-phosphotransferase; AltName: Full=Protein GLYCEROL INSENSITIVE 1; AltName: Full=Protein NONHOST RESISTANCE TO P. S. PHASEOLICOLA 1;	A0A2P6RVW0_ROSCH RecName: Full=Glycerol kinase {ECO:0000256|ARBA:ARBA00012099}; EC=2.7.1.30 {ECO:0000256|ARBA:ARBA00012099};	Ribulose kinase and related carbohydrate kinases	GO:0005829,cytosol; GO:0005739,mitochondrion; GO:0005524,ATP binding; GO:0004370,glycerol kinase activity; GO:0016773,phosphotransferase activity, alcohol group as acceptor; GO:0042742,defense response to bacterium; GO:0019563,glycerol catabolic process; GO:0006071,glycerol metabolic process; GO:0046167,glycerol-3-phosphate biosynthetic process; GO:0016310,phosphorylation; GO:0009617,response to …
jg10035	--	VQ motif-containing protein 11 [Rosa chinensis]	VQ11_ARATH RecName: Full=VQ motif-containing protein 11 {ECO:0000303|PubMed:22535423}; Short=AtVQ11 {ECO:0000303|PubMed:22535423}; AltName: Full=MPK3/6-targeted VQ-motif-containing protein 5 {ECO:0000303|PubMed:24750137};	A0A2P6RVX1_ROSCH RecName: Full=VQ domain-containing protein {ECO:0000259|Pfam:PF05678};	--	GO:0005634,nucleus; GO:0005575,cellular_component; GO:0005622,intracellular anatomical structure; GO:0043226,organelle; GO:0043227,membrane-bounded organelle; GO:0043229,intracellular organelle; GO:0043231,intracellular membrane-bounded organelle; GO:0110165,cellular anatomical entity
jg10037	K03255 protein TIF31 | (RefSeq) protein TSS isoform X1 (A)	protein TSS isoform X1 [Rosa chinensis]	REC3_ARATH RecName: Full=Protein REDUCED CHLOROPLAST COVERAGE 3 {ECO:0000303|PubMed:26862170};	A0A2P6RVY0_ROSCH SubName: Full=Putative clustered mitochondria protein {ECO:0000313|EMBL:PRQ50579.1};	Uncharacterized protein CLU1/cluA/TIF31 involved in mitochondrial morphology/distribution, also found associated with eIF-3	GO:0005737,cytoplasm; GO:0005829,cytosol; GO:0005576,extracellular region; GO:0005634,nucleus; GO:0003729,mRNA binding; GO:0019750,chloroplast localization; GO:0006996,organelle organization; GO:0003674,molecular_function; GO:0003676,nucleic acid binding; GO:0003723,RNA binding; GO:0005488,binding; GO:0097159,organic cyclic compound binding; GO:1901363,heterocyclic compound binding; GO:0008150,bi…
jg10039	K10563 formamidopyrimidine-DNA glycosylase [EC:3.2.2.23 4.2.99.18] | (RefSeq) formamidopyrimidine-DNA glycosylase isoform X1 (A)	formamidopyrimidine-DNA glycosylase isoform X3 [Rosa chinensis]	FPG_ARATH RecName: Full=Formamidopyrimidine-DNA glycosylase; Short=Fapy-DNA glycosylase; EC=3.2.2.23; EC=4.2.99.18; AltName: Full=DNA-(apurinic or apyrimidinic site) lyase FPG1; AltName: Full=Formamidopyrimidine-DNA glycosylase 1; Short=AtFPG-1; AltName: Full=Formamidopyrimidine-DNA glycosylase 2; Short=AtFPG-2; AltName: Full=Protein MutM homolog 1; Short=AtMMH-1; AltName: Full=Protein MutM homol…	A0A2P6RVY6_ROSCH SubName: Full=Putative DNA-formamidopyrimidine glycosylase, DNA-(Apurinic or apyrimidinic site) lyase {ECO:0000313|EMBL:PRQ50584.1}; EC=3.2.2.23 {ECO:0000313|EMBL:PRQ50584.1}; EC=4.2.99.18 {ECO:0000313|EMBL:PRQ50584.1};	--	GO:0005634,nucleus; GO:0140078,class I DNA-(apurinic or apyrimidinic site) endonuclease activity; GO:0003684,damaged DNA binding; GO:0019104,DNA N-glycosylase activity; GO:0003906,DNA-(apurinic or apyrimidinic site) endonuclease activity; GO:0008534,oxidized purine nucleobase lesion DNA N-glycosylase activity; GO:0008270,zinc ion binding; GO:0006284,base-excision repair; GO:0006281,DNA repair; GO…
jg10040	--	cis-3-alkyl-4-alkyloxetan-2-one decarboxylase [Rosa chinensis]	--	A0A2P6RVX9_ROSCH SubName: Full=Putative haloalkane dehalogenase {ECO:0000313|EMBL:PRQ50585.1}; EC=3.8.1.5 {ECO:0000313|EMBL:PRQ50585.1};	Predicted hydrolase/acyltransferase (alpha/beta hydrolase superfamily)	GO:0018786,haloalkane dehalogenase activity; GO:0003674,molecular_function; GO:0003824,catalytic activity; GO:0016787,hydrolase activity; GO:0016824,hydrolase activity, acting on acid halide bonds; GO:0019120,hydrolase activity, acting on acid halide bonds, in C-halide compounds
jg10041	K17604 zinc finger SWIM domain-containing protein 3 | (RefSeq) protein FAR1-RELATED SEQUENCE 8 (A)	protein FAR1-RELATED SEQUENCE 8 isoform X2 [Rosa chinensis]	FRS8_ARATH RecName: Full=Protein FAR1-RELATED SEQUENCE 8;	A0A2P6RVZ3_ROSCH RecName: Full=Protein FAR1-RELATED SEQUENCE {ECO:0000256|RuleBase:RU367018};	--	GO:0005634,nucleus; GO:0008270,zinc ion binding; GO:0006355,regulation of DNA-templated transcription; GO:0003674,molecular_function; GO:0005488,binding; GO:0043167,ion binding; GO:0043169,cation binding; GO:0046872,metal ion binding; GO:0046914,transition metal ion binding; GO:0006139,nucleobase-containing compound metabolic process; GO:0006351,DNA-templated transcription; GO:0006725,cellular ar…
jg1005	K03457 nucleobase:cation symporter-1, NCS1 family | (RefSeq) uncharacterized permease C29B12.14c (A)	PREDICTED: uncharacterized permease C29B12.14c [Fragaria vesca subsp. vesca]	NCS1_ARATH RecName: Full=Purine-uracil permease NCS1 {ECO:0000305}; AltName: Full=Nucleobase cation symporter 1 {ECO:0000303|PubMed:22616996}; Short=AtNCS1 {ECO:0000303|PubMed:22616996}; AltName: Full=Plastidic nucleobase transporter {ECO:0000303|PubMed:22474184}; AltName: Full=Uracil/purine transport protein NCS1 {ECO:0000305};	A0A2P6RBB5_ROSCH SubName: Full=Putative purine-cytosine permease {ECO:0000313|EMBL:PRQ43700.1};	Uridine permease/thiamine transporter/allantoin transport	GO:0031969,chloroplast membrane; GO:0016021,integral component of membrane; GO:0005886,plasma membrane; GO:0009526,plastid envelope; GO:0015205,nucleobase transmembrane transporter activity; GO:0015851,nucleobase transport; GO:0043100,pyrimidine nucleobase salvage; GO:0003674,molecular_function; GO:0005215,transporter activity; GO:0022857,transmembrane transporter activity; GO:0006810,transport; …
jg10051	--	PX domain-containing protein EREX isoform X1 [Rosa chinensis]	EREX_ARATH RecName: Full=PX domain-containing protein EREX {ECO:0000305}; AltName: Full=Protein ENDOSOMAL RAB EFFECTOR WITH PX-DOMAIN {ECO:0000303|PubMed:27288222};	A0A2P6RVZ6_ROSCH SubName: Full=Putative Phox domain-containing protein {ECO:0000313|EMBL:PRQ50594.1};	--	GO:0005737,cytoplasm; GO:0005829,cytosol; GO:0010008,endosome membrane; GO:0035091,phosphatidylinositol binding; GO:0015031,protein transport; GO:0003674,molecular_function; GO:0005488,binding; GO:0005543,phospholipid binding; GO:0008289,lipid binding; GO:0006810,transport; GO:0008104,protein localization; GO:0008150,biological_process; GO:0009987,cellular process; GO:0033036,macromolecule locali…
jg10057	K03686 molecular chaperone DnaJ | (RefSeq) chaperone protein DnaJ isoform X1 (A)	chaperone protein DnaJ isoform X1 [Rosa chinensis]	DNJA6_ARATH RecName: Full=Chaperone protein dnaJ A6, chloroplastic {ECO:0000305}; Short=atDjA6 {ECO:0000303|PubMed:23894646}; AltName: Full=Chaperone protein dnaJ A26 {ECO:0000303|PubMed:11599562}; Short=AtDjA26 {ECO:0000303|PubMed:11599562}; Flags: Precursor;	A0A2P6RVZ1_ROSCH SubName: Full=Putative transcription factor C2H2 family {ECO:0000313|EMBL:PRQ50602.1};	Molecular chaperone (DnaJ superfamily)	GO:0009507,chloroplast; GO:0009941,chloroplast envelope; GO:0009535,chloroplast thylakoid membrane; GO:0005737,cytoplasm; GO:0005773,vacuole; GO:0005524,ATP binding; GO:0031072,heat shock protein binding; GO:0005506,iron ion binding; GO:0051082,unfolded protein binding; GO:0051085,chaperone cofactor-dependent protein refolding; GO:0042026,protein refolding; GO:0009408,response to heat; GO:0000166…
jg10068	--	uncharacterized protein LOC112188645 [Rosa chinensis]	--	A0A2P6RW05_ROSCH SubName: Full=Putative transcription factor TGA like domain-containing protein {ECO:0000313|EMBL:PRQ50604.1};	--	GO:0043565,sequence-specific DNA binding; GO:0006351,DNA-templated transcription; GO:0003674,molecular_function; GO:0003676,nucleic acid binding; GO:0003677,DNA binding; GO:0005488,binding; GO:0097159,organic cyclic compound binding; GO:1901363,heterocyclic compound binding; GO:0006139,nucleobase-containing compound metabolic process; GO:0006725,cellular aromatic compound metabolic process; GO:00…
jg10076	K12856 pre-mRNA-processing factor 8 | (RefSeq) pre-mRNA-processing-splicing factor 8A (A)	pre-mRNA-processing-splicing factor 8A [Rosa chinensis]	PRP8A_ARATH RecName: Full=Pre-mRNA-processing-splicing factor 8A {ECO:0000305}; AltName: Full=PRP8 homolog A {ECO:0000305}; Short=AtPRP8A {ECO:0000303|PubMed:19261069}; AltName: Full=Protein ABNORMAL SUSPENSOR 2 {ECO:0000303|Ref.3}; AltName: Full=Protein EMBRYO DEFECTIVE 14 {ECO:0000303|Ref.3}; AltName: Full=Protein EMBRYO DEFECTIVE 177 {ECO:0000303|Ref.3}; AltName: Full=Protein EMBRYO DEFECTIVE …	A0A2P6RW24_ROSCH SubName: Full=Putative JAB1/MPN/MOV34 metalloenzyme domain, ribonuclease H-like domain, PRO8NT {ECO:0000313|EMBL:PRQ50616.1};	U5 snRNP spliceosome subunit	GO:0071013,catalytic step 2 spliceosome; GO:0005739,mitochondrion; GO:0005682,U5 snRNP; GO:0070122,NA; GO:0140492,metal-dependent deubiquitinase activity; GO:0097157,pre-mRNA intronic binding; GO:0030619,U1 snRNA binding; GO:0030620,U2 snRNA binding; GO:0030623,U5 snRNA binding; GO:0017070,U6 snRNA binding; GO:0000380,alternative mRNA splicing, via spliceosome; GO:0000398,mRNA splicing, via splic…
jg10079	K21889 Bax inhibitor 1 | (RefSeq) bax inhibitor 1 (A)	PREDICTED: uncharacterized protein LOC101294191 [Fragaria vesca subsp. vesca]	BI1_ARATH RecName: Full=Bax inhibitor 1; Short=AtBI-1; Short=BI-1;	A0A0A0LFB8_CUCSA SubName: Full=Uncharacterized protein {ECO:0000313|EMBL:KGN60463.1};	Bax-mediated apoptosis inhibitor TEGT/BI-1	GO:0005737,cytoplasm; GO:0005783,endoplasmic reticulum; GO:0005789,endoplasmic reticulum membrane; GO:0016021,integral component of membrane; GO:0016020,membrane; GO:0005635,nuclear envelope; GO:0006983,ER overload response; GO:0043066,negative regulation of apoptotic process; GO:0043069,negative regulation of programmed cell death; GO:0009414,response to water deprivation; GO:0042761,very long-c…
jg10081	K14558 periodic tryptophan protein 2 | (RefSeq) protein TOPLESS isoform X1 (A)	hypothetical protein TEA_017481 [Camellia sinensis var. sinensis]	TPR4_ARATH RecName: Full=Topless-related protein 4; AltName: Full=WUS-interacting protein 2;	A0A6P3Z0C6_ZIZJJ SubName: Full=topless-related protein 4 isoform X1 {ECO:0000313|RefSeq:XP_015870661.1};	WD40 repeat-containing protein	GO:0005634,nucleus; GO:0003714,transcription corepressor activity; GO:0010336,gibberellic acid homeostasis; GO:0009938,negative regulation of gibberellic acid mediated signaling pathway; GO:1903507,negative regulation of nucleic acid-templated transcription; GO:0010072,primary shoot apical meristem specification; GO:0006355,regulation of DNA-templated transcription; GO:0003674,molecular_function;…
jg10082	--	SNF1-related protein kinase regulatory subunit gamma-like PV42a isoform X1 [Rosa chinensis]	PV42A_ARATH RecName: Full=SNF1-related protein kinase regulatory subunit gamma-like PV42a; Short=AtPV42a; AltName: Full=AKIN subunit gamma-like PV42a; AltName: Full=CBS domain-containing protein CBSCBS4;	A0A2P6RW25_ROSCH SubName: Full=Putative CBS domain-containing protein {ECO:0000313|EMBL:PRQ50619.1};	5'-AMP-activated protein kinase, gamma subunit	GO:0005737,cytoplasm; GO:0031588,nucleotide-activated protein kinase complex; GO:0005634,nucleus; GO:0016208,AMP binding; GO:0019901,protein kinase binding; GO:0019887,protein kinase regulator activity; GO:0042149,cellular response to glucose starvation; GO:0003006,developmental process involved in reproduction; GO:0009553,embryo sac development; GO:0009555,pollen development; GO:0010183,pollen t…
jg10083	--	phosphatidylcholine:diacylglycerol cholinephosphotransferase 1 [Rosa chinensis]	PDCT1_ARATH RecName: Full=Phosphatidylcholine:diacylglycerol cholinephosphotransferase 1 {ECO:0000305}; Short=AtPDCT1 {ECO:0000305}; EC=2.7.8.- {ECO:0000269|PubMed:19833868}; AltName: Full=Protein REDUCED OLEATE DESATURATION 1 {ECO:0000303|PubMed:19833868};	A0A2P6RW12_ROSCH SubName: Full=Putative inositolphosphotransferase Aur1/Ipt1 {ECO:0000313|EMBL:PRQ50620.1};	--	GO:0016021,integral component of membrane; GO:0004142,diacylglycerol cholinephosphotransferase activity; GO:0046470,phosphatidylcholine metabolic process; GO:0003674,molecular_function; GO:0003824,catalytic activity; GO:0016740,transferase activity; GO:0016772,transferase activity, transferring phosphorus-containing groups; GO:0016780,phosphotransferase activity, for other substituted phosphate g…
jg10085	K20416 palmitoyl-[glycerolipid] 7-desaturase [EC:1.14.19.42] | (RefSeq) palmitoyl-monogalactosyldiacylglycerol delta-7 desaturase, chloroplastic (A)	PREDICTED: palmitoyl-monogalactosyldiacylglycerol delta-7 desaturase, chloroplastic [Fragaria vesca subsp. vesca]	ADS3_ARATH RecName: Full=Palmitoyl-monogalactosyldiacylglycerol delta-7 desaturase, chloroplastic {ECO:0000303|PubMed:15579662}; EC=1.14.19.42 {ECO:0000269|PubMed:15579662}; AltName: Full=Acyl-lipid desaturase 3 {ECO:0000303|PubMed:15240892}; AltName: Full=Fatty acid desaturase 5 {ECO:0000303|PubMed:15579662}; Short=FAD5 {ECO:0000303|PubMed:15579662}; AltName: Full=Fatty acid desaturase B {ECO:00…	A0A2P6RW20_ROSCH SubName: Full=Putative acyl-CoA desaturase {ECO:0000313|EMBL:PRQ50632.1};	Fatty acid desaturase	GO:0031969,chloroplast membrane; GO:0005789,endoplasmic reticulum membrane; GO:0016021,integral component of membrane; GO:0009579,thylakoid; GO:0102657,1-18:1-2-16:0-monogalactosyldiacylglycerol palmitoyl-lipid 7-desaturase activity; GO:0102843,1-18:2-2-16:0-monogalactosyldiacylglycerol desaturase activity (SN2-16:1 forming); GO:0009979,16:0 monogalactosyldiacylglycerol desaturase activity; GO:00…
jg1009	--	PREDICTED: uncharacterized protein LOC101301510 [Fragaria vesca subsp. vesca]	RITF1_ARATH RecName: Full=Protein RGF1 INDUCIBLE TRANSCRIPTION FACTOR 1 {ECO:0000303|PubMed:31801996};	A0A2P6RB90_ROSCH SubName: Full=Putative transcription repressor PLATZ family {ECO:0000313|EMBL:PRQ43702.1};	--	GO:0005634,nucleus; GO:0046872,metal ion binding; GO:0010078,maintenance of root meristem identity; GO:2000377,regulation of reactive oxygen species metabolic process; GO:2000280,regulation of root development; GO:0043434,response to peptide hormone; GO:0003674,molecular_function; GO:0005488,binding; GO:0043167,ion binding; GO:0043169,cation binding; GO:0007275,multicellular organism development;…
jg10093	--	--	--	--	--	--
jg10094	K20923 mixed-linked glucan synthase [EC:2.4.1.-] | (RefSeq) putative mixed-linked glucan synthase 1 (A)	protein LURP-one-related 12 [Rosa chinensis]	LOR12_ARATH RecName: Full=Protein LURP-one-related 12;	A0A2P6RW36_ROSCH SubName: Full=Putative tubby-like domain-containing protein {ECO:0000313|EMBL:PRQ50637.1};	--	GO:0005829,cytosol; GO:0005575,cellular_component; GO:0005622,intracellular anatomical structure; GO:0005737,cytoplasm; GO:0110165,cellular anatomical entity
jg10095	--	umecyanin [Rosa chinensis]	UMEC_ARMRU RecName: Full=Umecyanin {ECO:0000303|PubMed:5490233}; Short=UMC {ECO:0000303|PubMed:15631465};	A0A2P6RW56_ROSCH SubName: Full=Putative Blue (Type 1) copper binding protein {ECO:0000313|EMBL:PRQ50646.1};	--	GO:0009055,electron transfer activity; GO:0046872,metal ion binding; GO:0003674,molecular_function; GO:0003824,catalytic activity; GO:0016491,oxidoreductase activity; GO:0005488,binding; GO:0043167,ion binding; GO:0043169,cation binding
jg10096	--	umecyanin [Rosa chinensis]	UMEC_ARMRU RecName: Full=Umecyanin {ECO:0000303|PubMed:5490233}; Short=UMC {ECO:0000303|PubMed:15631465};	A0A2P6RW45_ROSCH SubName: Full=Putative Blue (Type 1) copper binding protein {ECO:0000313|EMBL:PRQ50645.1};	--	GO:0009055,electron transfer activity; GO:0046872,metal ion binding; GO:0003674,molecular_function; GO:0003824,catalytic activity; GO:0016491,oxidoreductase activity; GO:0005488,binding; GO:0043167,ion binding; GO:0043169,cation binding
jg10097	--	umecyanin [Rosa chinensis]	UMEC_ARMRU RecName: Full=Umecyanin {ECO:0000303|PubMed:5490233}; Short=UMC {ECO:0000303|PubMed:15631465};	A0A2P6RW56_ROSCH SubName: Full=Putative Blue (Type 1) copper binding protein {ECO:0000313|EMBL:PRQ50646.1};	--	GO:0009055,electron transfer activity; GO:0046872,metal ion binding; GO:0003674,molecular_function; GO:0003824,catalytic activity; GO:0016491,oxidoreductase activity; GO:0005488,binding; GO:0043167,ion binding; GO:0043169,cation binding
jg101	K10736 minichromosome maintenance protein 10 | (RefSeq) protein MCM10 homolog (A)	protein MCM10 homolog [Rosa chinensis]	--	A0A2P6PKY0_ROSCH SubName: Full=Putative Zinc finger, Mcm10/DnaG-type {ECO:0000313|EMBL:PRQ22584.1};	Protein required for S-phase initiation or completion	GO:0005634,nucleus; GO:0003690,double-stranded DNA binding; GO:0003697,single-stranded DNA binding; GO:0006270,DNA replication initiation; GO:0003674,molecular_function; GO:0003676,nucleic acid binding; GO:0003677,DNA binding; GO:0005488,binding; GO:0097159,organic cyclic compound binding; GO:1901363,heterocyclic compound binding; GO:0006139,nucleobase-containing compound metabolic process; GO:00…
jg1010	K12185 ESCRT-I complex subunit VPS37 | (RefSeq) vacuolar protein-sorting-associated protein 37 homolog 1 (A)	vacuolar protein-sorting-associated protein 37 homolog 1 [Rosa chinensis]	VP371_ARATH RecName: Full=Vacuolar protein-sorting-associated protein 37 homolog 1; Short=AtVPS37-1; AltName: Full=ESCRT-I complex subunit VPS37 homolog 1;	A0A2P6RBA0_ROSCH SubName: Full=Putative modifier of rudimentary, Modr {ECO:0000313|EMBL:PRQ43703.1};	Uncharacterized conserved protein	GO:0000813,ESCRT I complex; GO:0006612,protein targeting to membrane; GO:0006623,protein targeting to vacuole; GO:0043162,ubiquitin-dependent protein catabolic process via the multivesicular body sorting pathway; GO:0006605,protein targeting; GO:0006810,transport; GO:0006886,intracellular protein transport; GO:0008104,protein localization; GO:0008150,biological_process; GO:0009987,cellular proces…
jg10102	K03327 multidrug resistance protein, MATE family | (RefSeq) protein DETOXIFICATION 34-like (A)	G-type lectin S-receptor-like serine/threonine-protein kinase SD2-5 [Rosa chinensis]	SD25_ARATH RecName: Full=G-type lectin S-receptor-like serine/threonine-protein kinase SD2-5; EC=2.7.11.1; AltName: Full=S-domain-2 (SD2) receptor kinase 5; Short=SD2-5; Flags: Precursor;	A0A2P6RW66_ROSCH SubName: Full=Uncharacterized protein {ECO:0000313|EMBL:PRQ50656.1};	--	GO:0016021,integral component of membrane; GO:0005886,plasma membrane; GO:0005524,ATP binding; GO:0005516,calmodulin binding; GO:0030246,carbohydrate binding; GO:0004672,protein kinase activity; GO:0106310,protein serine kinase activity; GO:0004674,protein serine/threonine kinase activity; GO:0031625,ubiquitin protein ligase binding; GO:0046777,protein autophosphorylation; GO:0000166,nucleotide b…
jg10103	K03327 multidrug resistance protein, MATE family | (RefSeq) protein DETOXIFICATION 34-like (A)	G-type lectin S-receptor-like serine/threonine-protein kinase SD2-5 [Rosa chinensis]	SD25_ARATH RecName: Full=G-type lectin S-receptor-like serine/threonine-protein kinase SD2-5; EC=2.7.11.1; AltName: Full=S-domain-2 (SD2) receptor kinase 5; Short=SD2-5; Flags: Precursor;	A0A2P6RW66_ROSCH SubName: Full=Uncharacterized protein {ECO:0000313|EMBL:PRQ50656.1};	--	GO:0016021,integral component of membrane; GO:0005886,plasma membrane; GO:0005524,ATP binding; GO:0005516,calmodulin binding; GO:0030246,carbohydrate binding; GO:0004672,protein kinase activity; GO:0106310,protein serine kinase activity; GO:0004674,protein serine/threonine kinase activity; GO:0031625,ubiquitin protein ligase binding; GO:0046777,protein autophosphorylation; GO:0000166,nucleotide b…
jg10106	--	PREDICTED: uncharacterized protein LOC101297946 [Fragaria vesca subsp. vesca]	--	M5XBA0_PRUPE SubName: Full=Uncharacterized protein {ECO:0000313|EMBL:EMJ16340.1};	--	GO:0016021,integral component of membrane; GO:0005575,cellular_component; GO:0016020,membrane; GO:0031224,intrinsic component of membrane; GO:0110165,cellular anatomical entity
jg10114	K13993 HSP20 family protein | (RefSeq) 26.5 kDa heat shock protein, mitochondrial isoform X2 (A)	26.5 kDa heat shock protein, mitochondrial isoform X2 [Rosa chinensis]	HS26M_ARATH RecName: Full=26.5 kDa heat shock protein, mitochondrial; Short=AtHsp26.5; Flags: Precursor;	A0A2P6RW60_ROSCH SubName: Full=Putative small heat shock protein HSP20 {ECO:0000313|EMBL:PRQ50663.1};	Molecular chaperone (small heat-shock protein Hsp26/Hsp42)	GO:0005739,mitochondrion; GO:0005575,cellular_component; GO:0005622,intracellular anatomical structure; GO:0005737,cytoplasm; GO:0043226,organelle; GO:0043227,membrane-bounded organelle; GO:0043229,intracellular organelle; GO:0043231,intracellular membrane-bounded organelle; GO:0110165,cellular anatomical entity
jg10115	--	uncharacterized protein LOC18782706 isoform X1 [Prunus persica]	--	A0A6P5RTM9_PRUAV SubName: Full=uncharacterized protein LOC110750410 isoform X1 {ECO:0000313|RefSeq:XP_021806429.1};	--	--
jg10116	--	PREDICTED: uncharacterized protein LOC101299686 [Fragaria vesca subsp. vesca]	--	A0A2P6RW74_ROSCH SubName: Full=Uncharacterized protein {ECO:0000313|EMBL:PRQ50669.1};	--	GO:0016021,integral component of membrane; GO:0005575,cellular_component; GO:0016020,membrane; GO:0031224,intrinsic component of membrane; GO:0110165,cellular anatomical entity
jg10118	K09286 EREBP-like factor | (RefSeq) ethylene-responsive transcription factor 3-like (A)	ethylene-responsive transcription factor WIN1 [Rosa chinensis]	WIN1_ARATH RecName: Full=Ethylene-responsive transcription factor WIN1; AltName: Full=Protein SHINE 1; AltName: Full=Protein WAX INDUCER 1;	A0A2P6RW71_ROSCH SubName: Full=Putative transcription factor AP2-EREBP family {ECO:0000313|EMBL:PRQ50675.1};	--	GO:0005634,nucleus; GO:0003700,DNA-binding transcription factor activity; GO:0043565,sequence-specific DNA binding; GO:0010143,cutin biosynthetic process; GO:0009873,ethylene-activated signaling pathway; GO:0009414,response to water deprivation; GO:0010166,wax metabolic process; GO:0003674,molecular_function; GO:0140110,transcription regulator activity; GO:0003676,nucleic acid binding; GO:0003677…
jg10120	K11982 E3 ubiquitin-protein ligase RNF115/126 [EC:2.3.2.27] | (RefSeq) E3 ubiquitin-protein ligase RING1-like (A)	putative transcription factor C2H2 family [Rosa chinensis]	RING1_GOSHI RecName: Full=E3 ubiquitin-protein ligase RING1; EC=2.3.2.27; AltName: Full=RING finger protein 1; AltName: Full=RING-type E3 ubiquitin transferase RING1 {ECO:0000305};	A0A2P6RFR6_ROSCH SubName: Full=Putative transcription factor C2H2 family {ECO:0000313|EMBL:PRQ45276.1};	FOG: Predicted E3 ubiquitin ligase	GO:0005737,cytoplasm; GO:0046872,metal ion binding; GO:0061630,ubiquitin protein ligase activity; GO:0004842,ubiquitin-protein transferase activity; GO:0016567,protein ubiquitination; GO:0090378,seed trichome elongation; GO:0003674,molecular_function; GO:0005488,binding; GO:0043167,ion binding; GO:0043169,cation binding; GO:0003824,catalytic activity; GO:0016740,transferase activity; GO:0019787,u…
jg10123	K03025 DNA-directed RNA polymerase III subunit RPC6 | (RefSeq) DNA-directed RNA polymerase III subunit rpc6 (A)	PREDICTED: DNA-directed RNA polymerase III subunit rpc6 [Fragaria vesca subsp. vesca]	--	A0A2P6RW77_ROSCH SubName: Full=Putative winged helix-turn-helix DNA-binding domain, RNA polymerase Rpc34 {ECO:0000313|EMBL:PRQ50678.1};	RNA polymerase III, subunit C34	GO:0005666,RNA polymerase III complex; GO:0003677,DNA binding; GO:0006383,transcription by RNA polymerase III; GO:0003674,molecular_function; GO:0003676,nucleic acid binding; GO:0005488,binding; GO:0097159,organic cyclic compound binding; GO:1901363,heterocyclic compound binding; GO:0006139,nucleobase-containing compound metabolic process; GO:0006351,DNA-templated transcription; GO:0006725,cellul…
jg10131	K01188 beta-glucosidase [EC:3.2.1.21] | (RefSeq) beta-glucosidase 24-like (A)	beta-glucosidase 24 isoform X2 [Rosa chinensis]	BGL13_ORYSJ RecName: Full=Beta-glucosidase 13; Short=Os4bglu13; EC=3.2.1.21; Flags: Precursor;	A0A2P6S6A2_ROSCH SubName: Full=Putative beta-glucosidase {ECO:0000313|EMBL:PRQ54192.1}; EC=3.2.1.21 {ECO:0000313|EMBL:PRQ54192.1};	Beta-glucosidase, lactase phlorizinhydrolase, and related proteins	GO:0033907,beta-D-fucosidase activity; GO:0004565,beta-galactosidase activity; GO:0008422,beta-glucosidase activity; GO:0102483,scopolin beta-glucosidase activity; GO:0005975,carbohydrate metabolic process; GO:0003674,molecular_function; GO:0003824,catalytic activity; GO:0004553,hydrolase activity, hydrolyzing O-glycosyl compounds; GO:0016787,hydrolase activity; GO:0016798,hydrolase activity, act…
jg10133	K09650 rhomboid-like protein [EC:3.4.21.105] | (RefSeq) rhomboid-domain-containing protein (A)	PREDICTED: protein rhomboid [Fragaria vesca subsp. vesca]	RBL5_ARATH RecName: Full=RHOMBOID-like protein 5 {ECO:0000303|PubMed:16223493, ECO:0000303|PubMed:17181860}; Short=AtRBL5 {ECO:0000303|PubMed:16223493, ECO:0000303|PubMed:17181860}; EC=3.4.21.- {ECO:0000305};	A0A6J5U8M4_PRUAR RecName: Full=RHOMBOID-like protein {ECO:0000256|RuleBase:RU362115}; EC=3.4.21.- {ECO:0000256|RuleBase:RU362115}; AltName: Full=Rhomboid-like protein {ECO:0000256|RuleBase:RU362115};	Rhomboid family proteins	GO:0016021,integral component of membrane; GO:0004252,serine-type endopeptidase activity; GO:0006508,proteolysis; GO:0003674,molecular_function; GO:0003824,catalytic activity; GO:0004175,endopeptidase activity; GO:0008233,peptidase activity; GO:0008236,serine-type peptidase activity; GO:0016787,hydrolase activity; GO:0017171,serine hydrolase activity; GO:0140096,catalytic activity, acting on a pr…
jg10135	--	PREDICTED: DCC family protein At1g52590, chloroplastic isoform X2 [Fragaria vesca subsp. vesca]	Y1259_ARATH RecName: Full=DCC family protein At1g52590, chloroplastic; Flags: Precursor;	A0A2P6RW83_ROSCH SubName: Full=Uncharacterized protein {ECO:0000313|EMBL:PRQ50685.1};	--	GO:0010287,plastoglobule; GO:0015035,protein-disulfide reductase activity; GO:0003674,molecular_function; GO:0003824,catalytic activity; GO:0015036,disulfide oxidoreductase activity; GO:0016491,oxidoreductase activity; GO:0016667,oxidoreductase activity, acting on a sulfur group of donors; GO:0140096,catalytic activity, acting on a protein; GO:0005575,cellular_component; GO:0005622,intracellular …
jg10136	K13280 signal peptidase I [EC:3.4.21.89] | (RefSeq) signal peptidase complex catalytic subunit SEC11A (A)	signal peptidase complex catalytic subunit SEC11A [Rosa chinensis]	--	A0A2P6RW85_ROSCH RecName: Full=Signal peptidase I {ECO:0000256|ARBA:ARBA00013208}; EC=3.4.21.89 {ECO:0000256|ARBA:ARBA00013208};	Signal peptidase I	GO:0016021,integral component of membrane; GO:0004252,serine-type endopeptidase activity; GO:0006465,signal peptide processing; GO:0003674,molecular_function; GO:0003824,catalytic activity; GO:0004175,endopeptidase activity; GO:0008233,peptidase activity; GO:0008236,serine-type peptidase activity; GO:0016787,hydrolase activity; GO:0017171,serine hydrolase activity; GO:0140096,catalytic activity, …
jg10140	K03094 S-phase kinase-associated protein 1 | (RefSeq) SKP1-like protein 1A (A)	pentatricopeptide repeat-containing protein At1g52620 [Rosa chinensis]	PPR77_ARATH RecName: Full=Pentatricopeptide repeat-containing protein At1g52620;	A0A2P6RW93_ROSCH SubName: Full=Putative tetratricopeptide-like helical domain-containing protein {ECO:0000313|EMBL:PRQ50689.1};	FOG: PPR repeat	GO:0005739,mitochondrion; GO:1990825,sequence-specific mRNA binding; GO:0032981,mitochondrial respiratory chain complex I assembly; GO:0000963,mitochondrial RNA processing; GO:0008380,RNA splicing; GO:0003674,molecular_function; GO:0003676,nucleic acid binding; GO:0003723,RNA binding; GO:0003729,mRNA binding; GO:0005488,binding; GO:0097159,organic cyclic compound binding; GO:1901363,heterocyclic …
jg10149	--	--	--	--	--	--
jg10150	K09264 MADS-box transcription factor, plant | (RefSeq) agamous-like MADS-box protein MADS9 (A)	MADS-box protein defh21-like [Potentilla anserina]	DEF21_ANTMA RecName: Full=MADS-box protein defh21; AltName: Full=DEFICIENS homolog 21;	A0A2P6Q787_ROSCH SubName: Full=Putative transcription factor MADS-MIKC family {ECO:0000313|EMBL:PRQ30048.1};	MADS box transcription factor	GO:0005634,nucleus; GO:0003700,DNA-binding transcription factor activity; GO:0046983,protein dimerization activity; GO:0000977,RNA polymerase II transcription regulatory region sequence-specific DNA binding; GO:0045944,positive regulation of transcription by RNA polymerase II; GO:0048316,seed development; GO:0003674,molecular_function; GO:0140110,transcription regulator activity; GO:0005488,bindi…
jg10155	K02901 large subunit ribosomal protein L27e | (RefSeq) 60S ribosomal protein L27 (A)	PREDICTED: 60S ribosomal protein L27 [Fragaria vesca subsp. vesca]	RL27_PEA RecName: Full=60S ribosomal protein L27;	A0A2P6S0S9_ROSCH RecName: Full=60S ribosomal protein L27 {ECO:0000256|ARBA:ARBA00021005, ECO:0000256|RuleBase:RU000575};	60S ribosomal protein L27	GO:0005840,ribosome; GO:0003735,structural constituent of ribosome; GO:0006412,translation; GO:0003674,molecular_function; GO:0005198,structural molecule activity; GO:0006518,peptide metabolic process; GO:0006807,nitrogen compound metabolic process; GO:0008150,biological_process; GO:0008152,metabolic process; GO:0009058,biosynthetic process; GO:0009059,macromolecule biosynthetic process; GO:00099…
jg1016	K18655 ATP-dependent RNA helicase DDX19/DBP5 [EC:3.6.4.13] | (RefSeq) DEAD-box ATP-dependent RNA helicase 38 (A)	DEAD-box ATP-dependent RNA helicase 38-like [Potentilla anserina]	RH38_ARATH RecName: Full=DEAD-box ATP-dependent RNA helicase 38; EC=3.6.4.13; AltName: Full=Low expression of osmotically-responsive genes 4 protein; AltName: Full=Protein CRYOPHYTE;	A0A2P6RBB4_ROSCH SubName: Full=Putative RNA helicase {ECO:0000313|EMBL:PRQ43713.1}; EC=3.6.4.13 {ECO:0000313|EMBL:PRQ43713.1};	ATP-dependent RNA helicase	GO:0005737,cytoplasm; GO:0010494,cytoplasmic stress granule; GO:0005829,cytosol; GO:0005635,nuclear envelope; GO:0005634,nucleus; GO:0005524,ATP binding; GO:0016887,ATP hydrolysis activity; GO:0008186,ATP-dependent activity, acting on RNA; GO:0003729,mRNA binding; GO:0003723,RNA binding; GO:0003724,RNA helicase activity; GO:0016973,poly(A)+ mRNA export from nucleus; GO:0009737,response to abscisi…
jg10160	--	PREDICTED: protein PHLOEM PROTEIN 2-LIKE A1-like [Fragaria vesca subsp. vesca]	LEC_LUFAC RecName: Full=Lectin {ECO:0000303|PubMed:26597132}; AltName: Full=Agglutinin {ECO:0000303|PubMed:26597132}; Short=LAA {ECO:0000303|PubMed:26597132};	A0A314XZQ9_PRUYE SubName: Full=Protein PHLOEM PROTEIN 2-LIKE A1-like {ECO:0000313|EMBL:PQQ00995.1};	--	GO:0030246,carbohydrate binding; GO:0003674,molecular_function; GO:0005488,binding
jg10161	K13457 disease resistance protein RPM1 | (RefSeq) disease resistance protein RPM1 (A)	putative disease resistance protein RGA3 [Rosa chinensis]	RGA3_SOLBU RecName: Full=Putative disease resistance protein RGA3; AltName: Full=Blight resistance protein B149; AltName: Full=RGA1-blb;	A0A2P6RWB2_ROSCH SubName: Full=Putative P-loop containing nucleoside triphosphate hydrolase, leucine-rich repeat domain, L {ECO:0000313|EMBL:PRQ50714.1};	Apoptotic ATPase	GO:0043531,ADP binding; GO:0005524,ATP binding; GO:0050832,defense response to fungus; GO:0000166,nucleotide binding; GO:0003674,molecular_function; GO:0005488,binding; GO:0017076,purine nucleotide binding; GO:0030554,adenyl nucleotide binding; GO:0032553,ribonucleotide binding; GO:0032555,purine ribonucleotide binding; GO:0032559,adenyl ribonucleotide binding; GO:0036094,small molecule binding; …
jg10181	--	uncharacterized protein LOC112185603 [Rosa chinensis]	--	A0A2P6RWC2_ROSCH SubName: Full=Uncharacterized protein {ECO:0000313|EMBL:PRQ50719.1};	--	--
jg10183	K08956 AFG3 family protein [EC:3.4.24.-] | (RefSeq) ATP-dependent zinc metalloprotease FTSH 10, mitochondrial (A)	ATP-dependent zinc metalloprotease FTSH 10, mitochondrial [Rosa chinensis]	FTSH8_ORYSJ RecName: Full=ATP-dependent zinc metalloprotease FTSH 8, mitochondrial; Short=OsFTSH8; EC=3.4.24.-; Flags: Precursor;	A0A2P6QJ28_ROSCH SubName: Full=Putative ATPase, AAA-type, core, peptidase, FtsH, peptidase M41, FtsH extracellular {ECO:0000313|EMBL:PRQ34169.1};	--	GO:0005745,m-AAA complex; GO:0005524,ATP binding; GO:0016887,ATP hydrolysis activity; GO:0004176,ATP-dependent peptidase activity; GO:0004222,metalloendopeptidase activity; GO:0008270,zinc ion binding; GO:0034982,mitochondrial protein processing; GO:0065003,protein-containing complex assembly; GO:0000166,nucleotide binding; GO:0003674,molecular_function; GO:0005488,binding; GO:0017076,purine nucl…
jg10184	K01462 peptide deformylase [EC:3.5.1.88] | (RefSeq) peptide deformylase 1A, chloroplastic/mitochondrial (A)	hypothetical protein GBA52_009906 [Prunus armeniaca]	DEF1A_ARATH RecName: Full=Peptide deformylase 1A, chloroplastic/mitochondrial; Short=AtDEF1; Short=AtPDF1A; Short=PDF 1A; EC=3.5.1.88 {ECO:0000269|PubMed:11553738, ECO:0000269|PubMed:11733990}; AltName: Full=Polypeptide deformylase; Flags: Precursor;	A0A2P6RWA9_ROSCH RecName: Full=Peptide deformylase {ECO:0000256|ARBA:ARBA00012175, ECO:0000256|RuleBase:RU362111}; EC=3.5.1.88 {ECO:0000256|ARBA:ARBA00012175, ECO:0000256|RuleBase:RU362111};	Peptide deformylase	GO:0009507,chloroplast; GO:0009570,chloroplast stroma; GO:0005739,mitochondrion; GO:0009505,plant-type cell wall; GO:0046872,metal ion binding; GO:0042586,peptide deformylase activity; GO:0043686,co-translational protein modification; GO:0031365,N-terminal protein amino acid modification; GO:0018206,peptidyl-methionine modification; GO:0006412,translation; GO:0003674,molecular_function; GO:000548…
jg10185	K01213 galacturan 1,4-alpha-galacturonidase [EC:3.2.1.67] | (RefSeq) probable polygalacturonase At1g80170 isoform X1 (A)	probable polygalacturonase At1g80170 isoform X1 [Rosa chinensis]	PGLR5_ARATH RecName: Full=Probable polygalacturonase At1g80170; Short=PG; EC=3.2.1.15; AltName: Full=Pectinase At1g80170; Flags: Precursor;	A0A2P6RWB9_ROSCH SubName: Full=Putative polygalacturonase {ECO:0000313|EMBL:PRQ50723.1}; EC=3.2.1.15 {ECO:0000313|EMBL:PRQ50723.1};	--	GO:0005576,extracellular region; GO:0004650,polygalacturonase activity; GO:0005975,carbohydrate metabolic process; GO:0071555,cell wall organization; GO:0003674,molecular_function; GO:0003824,catalytic activity; GO:0004553,hydrolase activity, hydrolyzing O-glycosyl compounds; GO:0016787,hydrolase activity; GO:0016798,hydrolase activity, acting on glycosyl bonds; GO:0008150,biological_process; GO:…
jg10190	K13459 disease resistance protein RPS2 | (RefSeq) disease resistance protein RPS2-like (A)	uncharacterized protein LOC112190329 [Rosa chinensis]	DRL12_ARATH RecName: Full=Probable disease resistance protein At1g59620; AltName: Full=CW9;	A0A2P6RWC5_ROSCH SubName: Full=Putative P-loop containing nucleoside triphosphate hydrolase {ECO:0000313|EMBL:PRQ50727.1};	Apoptotic ATPase	GO:0043531,ADP binding; GO:0005524,ATP binding; GO:0006952,defense response; GO:0051707,response to other organism; GO:0000166,nucleotide binding; GO:0003674,molecular_function; GO:0005488,binding; GO:0017076,purine nucleotide binding; GO:0030554,adenyl nucleotide binding; GO:0032553,ribonucleotide binding; GO:0032555,purine ribonucleotide binding; GO:0032559,adenyl ribonucleotide binding; GO:003…
jg10191	--	F-box only protein 6 [Rosa chinensis]	--	A0A2P6RWC7_ROSCH SubName: Full=Putative F-box domain, galactose oxidase, beta-propeller {ECO:0000313|EMBL:PRQ50728.1};	--	--
jg10193	--	broad specificity amino-acid racemase RacX [Rosa chinensis]	--	A0A2P6RWB8_ROSCH SubName: Full=Putative aspartate racemase {ECO:0000313|EMBL:PRQ50730.1}; EC=5.1.1.13 {ECO:0000313|EMBL:PRQ50730.1};	--	GO:0047689,aspartate racemase activity; GO:0006807,nitrogen compound metabolic process; GO:0003674,molecular_function; GO:0003824,catalytic activity; GO:0016853,isomerase activity; GO:0016854,racemase and epimerase activity; GO:0016855,racemase and epimerase activity, acting on amino acids and derivatives; GO:0036361,racemase activity, acting on amino acids and derivatives; GO:0047661,amino-acid …
jg10194	K16224 senescence-induced receptor-like serine/threonine-protein kinase | (RefSeq) senescence-induced receptor-like serine/threonine-protein kinase (A)	hypothetical protein Pyn_13524 [Prunus yedoensis var. nudiflora]	RLK6_ARATH RecName: Full=Receptor-like protein kinase At3g21340; EC=2.7.10.1; EC=2.7.11.1; AltName: Full=Leucine-rich repeat receptor-like protein kinase At3g21340; Flags: Precursor;	A0A314UDJ9_PRUYE RecName: Full=Protein kinase domain-containing protein {ECO:0000259|PROSITE:PS50011};	--	GO:0016021,integral component of membrane; GO:0005886,plasma membrane; GO:0005524,ATP binding; GO:0106310,protein serine kinase activity; GO:0004674,protein serine/threonine kinase activity; GO:0004714,transmembrane receptor protein tyrosine kinase activity; GO:0000166,nucleotide binding; GO:0003674,molecular_function; GO:0005488,binding; GO:0017076,purine nucleotide binding; GO:0030554,adenyl nu…
jg10195	K16224 senescence-induced receptor-like serine/threonine-protein kinase | (RefSeq) senescence-induced receptor-like serine/threonine-protein kinase (A)	hypothetical protein Pyn_13524 [Prunus yedoensis var. nudiflora]	RLK6_ARATH RecName: Full=Receptor-like protein kinase At3g21340; EC=2.7.10.1; EC=2.7.11.1; AltName: Full=Leucine-rich repeat receptor-like protein kinase At3g21340; Flags: Precursor;	A0A314UDJ9_PRUYE RecName: Full=Protein kinase domain-containing protein {ECO:0000259|PROSITE:PS50011};	--	GO:0016021,integral component of membrane; GO:0005886,plasma membrane; GO:0005524,ATP binding; GO:0106310,protein serine kinase activity; GO:0004674,protein serine/threonine kinase activity; GO:0004714,transmembrane receptor protein tyrosine kinase activity; GO:0000166,nucleotide binding; GO:0003674,molecular_function; GO:0005488,binding; GO:0017076,purine nucleotide binding; GO:0030554,adenyl nu…
jg10201	K02981 small subunit ribosomal protein S2e | (RefSeq) 40S ribosomal protein S2-4 (A)	40S ribosomal protein S2-4 [Rosa chinensis]	RS24_ARATH RecName: Full=40S ribosomal protein S2-4;	A0A2P6RWE2_ROSCH SubName: Full=Putative ribosomal protein S5 {ECO:0000313|EMBL:PRQ50745.1};	40S ribosomal protein S2/30S ribosomal protein S5	GO:0005829,cytosol; GO:0022627,cytosolic small ribosomal subunit; GO:0009506,plasmodesma; GO:0003729,mRNA binding; GO:0003735,structural constituent of ribosome; GO:0006412,translation; GO:0003674,molecular_function; GO:0003676,nucleic acid binding; GO:0003723,RNA binding; GO:0005488,binding; GO:0097159,organic cyclic compound binding; GO:1901363,heterocyclic compound binding; GO:0005198,structur…
jg10205	--	late embryogenesis abundant protein 7 isoform X2 [Malus sylvestris]	LEA1_CICAR RecName: Full=Late embryogenesis abundant protein 1; AltName: Full=CapLEA-1;	A0A540LC70_MALBA SubName: Full=Uncharacterized protein {ECO:0000313|EMBL:TQD83862.1};	--	--
jg10209	K01191 alpha-mannosidase [EC:3.2.1.24] | (RefSeq) alpha-mannosidase At3g26720-like (A)	uncharacterized protein LOC112187487 [Rosa chinensis]	--	A0A2P6RWF5_ROSCH SubName: Full=Putative Zinc finger, RING/FYVE/PHD-type {ECO:0000313|EMBL:PRQ50749.1};	--	--
jg10211	K14558 periodic tryptophan protein 2 | (RefSeq) periodic tryptophan protein 2 (A)	periodic tryptophan protein 2 [Rosa chinensis]	PWP2_ARATH RecName: Full=Periodic tryptophan protein 2 {ECO:0000303|PubMed:19929880}; Short=AtPWP2 {ECO:0000303|PubMed:19929880, ECO:0000303|PubMed:23382868};	A0A2P6RWF6_ROSCH SubName: Full=Putative transcription factor WD40-like family {ECO:0000313|EMBL:PRQ50753.1};	WD40-repeat-containing subunit of the 18S rRNA processing complex	GO:0080008,Cul4-RING E3 ubiquitin ligase complex; GO:0005730,nucleolus; GO:0005634,nucleus; GO:0034388,Pwp2p-containing subcomplex of 90S preribosome; GO:0032040,small-subunit processome; GO:0009553,embryo sac development; GO:0000462,maturation of SSU-rRNA from tricistronic rRNA transcript (SSU-rRNA, 5.8S rRNA, LSU-rRNA); GO:0010119,regulation of stomatal movement; GO:0009744,response to sucrose;…
jg10212	K21776 protein lin-54 | (RefSeq) CRC domain-containing protein TSO1 (A)	CRC domain-containing protein TSO1 [Rosa chinensis]	TCX2_ARATH RecName: Full=Protein tesmin/TSO1-like CXC 2; Short=AtTCX2; AltName: Full=Protein TSO1-like 2; Short=Protein SOL2;	A0A2P6RWF0_ROSCH SubName: Full=Putative transcription factor Tesmin family {ECO:0000313|EMBL:PRQ50754.1};	Metallothionein-like protein	GO:0005634,nucleus; GO:0003700,DNA-binding transcription factor activity; GO:0046872,metal ion binding; GO:0000976,transcription cis-regulatory region binding; GO:0006355,regulation of DNA-templated transcription; GO:0010375,stomatal complex patterning; GO:0010440,stomatal lineage progression; GO:0003674,molecular_function; GO:0140110,transcription regulator activity; GO:0005488,binding; GO:00431…
jg10213	K06130 lysophospholipase II [EC:3.1.1.5] | (RefSeq) acyl-protein thioesterase 2 (A)	PREDICTED: acyl-protein thioesterase 2 [Fragaria vesca subsp. vesca]	--	A0A2P6RWF3_ROSCH SubName: Full=Putative lysophospholipase {ECO:0000313|EMBL:PRQ50755.1}; EC=3.1.1.5 {ECO:0000313|EMBL:PRQ50755.1};	Lysophospholipase	GO:0004622,lysophospholipase activity; GO:0102545,phosphatidyl phospholipase B activity; GO:0003674,molecular_function; GO:0003824,catalytic activity; GO:0004620,phospholipase activity; GO:0016298,lipase activity; GO:0016787,hydrolase activity; GO:0016788,hydrolase activity, acting on ester bonds; GO:0052689,carboxylic ester hydrolase activity
jg10216	K02704 photosystem II CP47 chlorophyll apoprotein | (RefSeq) uncharacterized protein LOC111471957 (A)	hypothetical protein DCAR_014935 [Daucus carota subsp. sativus]	--	A0A165WVC1_DAUCS SubName: Full=Uncharacterized protein {ECO:0000313|EMBL:KZM97703.1};	--	--
jg10225	K03097 casein kinase II subunit alpha [EC:2.7.11.1] | (RefSeq) casein kinase II subunit alpha isoform X1 (A)	uncharacterized protein LOC112183447 isoform X1 [Rosa chinensis]	--	A0A2P6RWF1_ROSCH SubName: Full=Putative Galactose-binding domain-containing protein {ECO:0000313|EMBL:PRQ50762.1};	--	--
jg10226	K00789 S-adenosylmethionine synthetase [EC:2.5.1.6] | (RefSeq) S-adenosylmethionine synthase 3-like (A)	uncharacterized protein LOC112183394 [Rosa chinensis]	--	A0A2P6RWH1_ROSCH SubName: Full=Uncharacterized protein {ECO:0000313|EMBL:PRQ50766.1};	--	--
jg10229	K13459 disease resistance protein RPS2 | (RefSeq) probable disease resistance protein At5g63020 (A)	probable disease resistance protein At5g63020 isoform X1 [Rosa chinensis]	DRL40_ARATH RecName: Full=Probable disease resistance protein At5g63020; AltName: Full=pNd11;	A0A2P6RWG6_ROSCH SubName: Full=Putative P-loop containing nucleoside triphosphate hydrolase, leucine-rich repeat domain, L {ECO:0000313|EMBL:PRQ50767.1};	Apoptotic ATPase	GO:0005737,cytoplasm; GO:0005886,plasma membrane; GO:0043531,ADP binding; GO:0005524,ATP binding; GO:0006952,defense response; GO:0000166,nucleotide binding; GO:0003674,molecular_function; GO:0005488,binding; GO:0017076,purine nucleotide binding; GO:0030554,adenyl nucleotide binding; GO:0032553,ribonucleotide binding; GO:0032555,purine ribonucleotide binding; GO:0032559,adenyl ribonucleotide bind…
jg10233	K24194 boron transporter | (RefSeq) boron transporter 4 (A)	boron transporter 4 [Rosa chinensis]	BOR4_ARATH RecName: Full=Boron transporter 4;	A0A2P6RWH7_ROSCH SubName: Full=Putative bicarbonate transporter {ECO:0000313|EMBL:PRQ50773.1};	Na+-independent Cl/HCO3 exchanger AE1 and related transporters (SLC4 family)	GO:0016021,integral component of membrane; GO:0005886,plasma membrane; GO:0015301,NA; GO:0080139,borate efflux transmembrane transporter activity; GO:0005452,solute:inorganic anion antiporter activity; GO:0022857,transmembrane transporter activity; GO:0046713,borate transport; GO:0080029,cellular response to boron-containing substance levels; GO:0050801,ion homeostasis; GO:0055085,transmembrane t…
jg10234	--	protein ANTI-SILENCING 1 isoform X2 [Rosa chinensis]	ASI1_ARATH RecName: Full=Protein ANTI-SILENCING 1 {ECO:0000303|PubMed:24003136}; AltName: Full=Protein INCREASE IN BONSAI METHYLATION 2 {ECO:0000303|PubMed:23934508}; AltName: Full=Protein SHOOT GROWTH 1 {ECO:0000303|PubMed:24404182};	A0A2P6RWH2_ROSCH SubName: Full=Putative BAH domain, nucleotide-binding alpha-beta plait domain-containing protein {ECO:0000313|EMBL:PRQ50774.1};	--	GO:0032991,protein-containing complex; GO:0003682,chromatin binding; GO:0003723,RNA binding; GO:0006325,chromatin organization; GO:1905642,negative regulation of DNA methylation; GO:0044030,regulation of DNA methylation; GO:0051570,regulation of histone H3-K9 methylation; GO:0031060,regulation of histone methylation; GO:0003674,molecular_function; GO:0005488,binding; GO:0003676,nucleic acid bindi…
jg10237	--	uncharacterized protein LOC112187014 [Rosa chinensis]	--	A0A2P6RWI1_ROSCH SubName: Full=Putative haloalkane dehalogenase {ECO:0000313|EMBL:PRQ50778.1}; EC=3.8.1.5 {ECO:0000313|EMBL:PRQ50778.1};	Predicted hydrolase/acyltransferase (alpha/beta hydrolase superfamily)	GO:0016021,integral component of membrane; GO:0018786,haloalkane dehalogenase activity; GO:0003674,molecular_function; GO:0003824,catalytic activity; GO:0016787,hydrolase activity; GO:0016824,hydrolase activity, acting on acid halide bonds; GO:0019120,hydrolase activity, acting on acid halide bonds, in C-halide compounds; GO:0005575,cellular_component; GO:0016020,membrane; GO:0031224,intrinsic co…
jg10238	K18368 caffeoylshikimate esterase [EC:3.1.1.-] | (RefSeq) LOW QUALITY PROTEIN: caffeoylshikimate esterase (A)	LOW QUALITY PROTEIN: caffeoylshikimate esterase [Rosa chinensis]	CSE_ARATH RecName: Full=Caffeoylshikimate esterase; EC=3.1.1.-; AltName: Full=Lysophospholipase 2; Short=LysoPL2;	A0A2P6RWG8_ROSCH SubName: Full=Putative 2-acylglycerol O-acyltransferase {ECO:0000313|EMBL:PRQ50780.1}; EC=2.3.1.22 {ECO:0000313|EMBL:PRQ50780.1};	Lysophospholipase	GO:0005783,endoplasmic reticulum; GO:0005794,Golgi apparatus; GO:0016020,membrane; GO:0005634,nucleus; GO:0005886,plasma membrane; GO:0009506,plasmodesma; GO:0003846,2-acylglycerol O-acyltransferase activity; GO:0090430,caffeoyl-CoA: alcohol caffeoyl transferase activity; GO:0016787,hydrolase activity; GO:0016298,lipase activity; GO:0004622,lysophospholipase activity; GO:0009809,lignin biosynthet…
jg1024	K00924 kinase [EC:2.7.1.-] | (RefSeq) aspartic proteinase-like protein 2 (A)	putative nepenthesin [Rosa chinensis]	ASP36_ARATH RecName: Full=Aspartic proteinase 36 {ECO:0000303|PubMed:27872247}; EC=3.4.23.- {ECO:0000269|PubMed:27872247}; Flags: Precursor;	A0A2P6RBB1_ROSCH SubName: Full=Putative nepenthesin {ECO:0000313|EMBL:PRQ43714.1}; EC=3.4.23.12 {ECO:0000313|EMBL:PRQ43714.1};	Aspartyl protease	GO:0031225,anchored component of membrane; GO:0005737,cytoplasm; GO:0005829,cytosol; GO:0005886,plasma membrane; GO:0090406,pollen tube; GO:0004190,aspartic-type endopeptidase activity; GO:0009555,pollen development; GO:0009846,pollen germination; GO:0009860,pollen tube growth; GO:0010183,pollen tube guidance; GO:0030163,protein catabolic process; GO:0006508,proteolysis; GO:0003674,molecular_func…
jg10240	K03301 ATP:ADP antiporter, AAA family | (RefSeq) plastidic ATP/ADP-transporter (A)	plastidic ATP/ADP-transporter [Rosa chinensis]	TLC1_ARATH RecName: Full=ADP,ATP carrier protein 1, chloroplastic; AltName: Full=ADP/ATP translocase 1; AltName: Full=Adenine nucleotide translocase 1; Flags: Precursor;	A0A2P6RWG9_ROSCH RecName: Full=ADP,ATP carrier protein {ECO:0000256|RuleBase:RU363121};	--	GO:0009941,chloroplast envelope; GO:0031969,chloroplast membrane; GO:0016021,integral component of membrane; GO:0005739,mitochondrion; GO:0009536,plastid; GO:0005524,ATP binding; GO:0005471,ATP:ADP antiporter activity; GO:0000166,nucleotide binding; GO:0003674,molecular_function; GO:0005488,binding; GO:0017076,purine nucleotide binding; GO:0030554,adenyl nucleotide binding; GO:0032553,ribonucleot…
jg10243	K00791 tRNA dimethylallyltransferase [EC:2.5.1.75] | (RefSeq) uncharacterized protein (A)	hypothetical protein RchiOBHm_Chr2g0137071 [Rosa chinensis]	--	A0A2P6RWI7_ROSCH SubName: Full=Uncharacterized protein {ECO:0000313|EMBL:PRQ50785.1};	--	--
jg10245	K04043 molecular chaperone DnaK | (RefSeq) heat shock 70 kDa protein, mitochondrial (A)	heat shock 70 kDa protein, mitochondrial [Rosa chinensis]	HSP7M_PHAVU RecName: Full=Heat shock 70 kDa protein, mitochondrial; Flags: Precursor;	A0A2P6RWI3_ROSCH SubName: Full=Putative Heat shock protein 70 family {ECO:0000313|EMBL:PRQ50787.1};	Molecular chaperones mortalin/PBP74/GRP75, HSP70 superfamily	GO:0005739,mitochondrion; GO:0005524,ATP binding; GO:0140662,ATP-dependent protein folding chaperone; GO:0051082,unfolded protein binding; GO:0000166,nucleotide binding; GO:0003674,molecular_function; GO:0005488,binding; GO:0017076,purine nucleotide binding; GO:0030554,adenyl nucleotide binding; GO:0032553,ribonucleotide binding; GO:0032555,purine ribonucleotide binding; GO:0032559,adenyl ribonuc…
jg10246	K04043 molecular chaperone DnaK | (RefSeq) heat shock 70 kDa protein, mitochondrial (A)	hypothetical protein TSUD_388480 [Trifolium subterraneum]	HSP7M_PHAVU RecName: Full=Heat shock 70 kDa protein, mitochondrial; Flags: Precursor;	A0A2Z6ML48_TRISU SubName: Full=Uncharacterized protein {ECO:0000313|EMBL:GAU24055.1};	Molecular chaperones mortalin/PBP74/GRP75, HSP70 superfamily	GO:0005739,mitochondrion; GO:0005524,ATP binding; GO:0140662,ATP-dependent protein folding chaperone; GO:0051082,unfolded protein binding; GO:0000166,nucleotide binding; GO:0003674,molecular_function; GO:0005488,binding; GO:0017076,purine nucleotide binding; GO:0030554,adenyl nucleotide binding; GO:0032553,ribonucleotide binding; GO:0032555,purine ribonucleotide binding; GO:0032559,adenyl ribonuc…
jg10249	K14772 U3 small nucleolar RNA-associated protein 20 | (RefSeq) U3 small nucleolar RNA-associated protein 20 (A)	U3 small nucleolar RNA-associated protein 20 [Rosa chinensis]	--	A0A2P6RWJ0_ROSCH SubName: Full=Putative RIH (RyR and IP3R) domain-containing protein {ECO:0000313|EMBL:PRQ50788.1};	DRIM (Down-regulated in metastasis)-like proteins	GO:0016020,membrane; GO:0005262,calcium channel activity; GO:0003674,molecular_function; GO:0005215,transporter activity; GO:0005216,ion channel activity; GO:0005261,cation channel activity; GO:0008324,cation transmembrane transporter activity; GO:0015075,ion transmembrane transporter activity; GO:0015085,calcium ion transmembrane transporter activity; GO:0015267,channel activity; GO:0015318,inor…
jg10250	K08711 ATP-binding cassette, subfamily G (WHITE), member 2, PDR | (RefSeq) pleiotropic drug resistance protein 1-like isoform X1 (A)	uncharacterized protein LOC112186991 [Rosa chinensis]	--	A0A2P6RWJ4_ROSCH SubName: Full=Uncharacterized protein {ECO:0000313|EMBL:PRQ50789.1};	--	GO:0016021,integral component of membrane; GO:0005575,cellular_component; GO:0016020,membrane; GO:0031224,intrinsic component of membrane; GO:0110165,cellular anatomical entity
jg10251	K08711 ATP-binding cassette, subfamily G (WHITE), member 2, PDR | (RefSeq) pleiotropic drug resistance protein 1 (A)	pleiotropic drug resistance protein 1 [Rosa chinensis]	PDR1_TOBAC RecName: Full=Pleiotropic drug resistance protein 1; AltName: Full=NtPDR1;	A0A2P6RWH8_ROSCH SubName: Full=Putative iron-chelate-transporting ATPase {ECO:0000313|EMBL:PRQ50790.1}; EC=3.6.3.34 {ECO:0000313|EMBL:PRQ50790.1};	Pleiotropic drug resistance proteins (PDR1-15), ABC superfamily	GO:0016021,integral component of membrane; GO:0140359,ABC-type transporter activity; GO:0005524,ATP binding; GO:0003674,molecular_function; GO:0005215,transporter activity; GO:0015399,primary active transmembrane transporter activity; GO:0022804,active transmembrane transporter activity; GO:0022857,transmembrane transporter activity; GO:0042626,ATPase-coupled transmembrane transporter activity; G…
jg10252	K08711 ATP-binding cassette, subfamily G (WHITE), member 2, PDR | (RefSeq) pleiotropic drug resistance protein 1 (A)	pleiotropic drug resistance protein 1 [Rosa chinensis]	PDR1_TOBAC RecName: Full=Pleiotropic drug resistance protein 1; AltName: Full=NtPDR1;	A0A2P6RWH8_ROSCH SubName: Full=Putative iron-chelate-transporting ATPase {ECO:0000313|EMBL:PRQ50790.1}; EC=3.6.3.34 {ECO:0000313|EMBL:PRQ50790.1};	Pleiotropic drug resistance proteins (PDR1-15), ABC superfamily	GO:0016021,integral component of membrane; GO:0140359,ABC-type transporter activity; GO:0005524,ATP binding; GO:0003674,molecular_function; GO:0005215,transporter activity; GO:0015399,primary active transmembrane transporter activity; GO:0022804,active transmembrane transporter activity; GO:0022857,transmembrane transporter activity; GO:0042626,ATPase-coupled transmembrane transporter activity; G…
jg10260	K04124 gibberellin 3beta-dioxygenase [EC:1.14.11.15] | (RefSeq) gibberellin 3-beta-dioxygenase 1 (A)	gibberellin 3-beta-dioxygenase 1 [Rosa chinensis]	G3OX_PEA RecName: Full=Gibberellin 3-beta-dioxygenase 1; EC=1.14.11.15; AltName: Full=GA 3-oxidase 1; AltName: Full=Gibberellin 3 beta-hydroxylase 1;	A0A2P6RWI6_ROSCH SubName: Full=Putative gibberellin 3-beta-dioxygenase {ECO:0000313|EMBL:PRQ50800.1}; EC=1.14.11.15 {ECO:0000313|EMBL:PRQ50800.1};	Iron/ascorbate family oxidoreductases	GO:0016707,gibberellin 3-beta-dioxygenase activity; GO:0046872,metal ion binding; GO:0009686,gibberellin biosynthetic process; GO:0003674,molecular_function; GO:0003824,catalytic activity; GO:0016491,oxidoreductase activity; GO:0016705,oxidoreductase activity, acting on paired donors, with incorporation or reduction of molecular oxygen; GO:0016706,2-oxoglutarate-dependent dioxygenase activity; GO…
jg10265	K15918 D-glycerate 3-kinase [EC:2.7.1.31] | (RefSeq) D-glycerate 3-kinase, chloroplastic isoform X1 (A)	D-glycerate 3-kinase, chloroplastic isoform X1 [Rosa chinensis]	GLYK_ARATH RecName: Full=D-glycerate 3-kinase, chloroplastic {ECO:0000305}; Short=AtGLYK {ECO:0000303|PubMed:15980259}; EC=2.7.1.31 {ECO:0000269|PubMed:15980259}; Flags: Precursor;	A0A2P6RWK8_ROSCH SubName: Full=Putative glycerate 3-kinase {ECO:0000313|EMBL:PRQ50805.1}; EC=2.7.1.31 {ECO:0000313|EMBL:PRQ50805.1};	Predicted kinase	GO:0009507,chloroplast; GO:0009941,chloroplast envelope; GO:0009570,chloroplast stroma; GO:0005737,cytoplasm; GO:0005739,mitochondrion; GO:0005524,ATP binding; GO:0008887,glycerate kinase activity; GO:0009854,oxidative photosynthetic carbon pathway; GO:0016310,phosphorylation; GO:0009853,photorespiration; GO:0000166,nucleotide binding; GO:0003674,molecular_function; GO:0005488,binding; GO:0017076…
jg10266	K14484 auxin-responsive protein IAA | (RefSeq) auxin-responsive protein IAA17 (A)	auxin-responsive protein IAA17 [Rosa chinensis]	IAA17_ARATH RecName: Full=Auxin-responsive protein IAA17; AltName: Full=Auxin response 3; AltName: Full=Indoleacetic acid-induced protein 17;	A0A2P6RWK1_ROSCH RecName: Full=Auxin-responsive protein {ECO:0000256|RuleBase:RU004549};	--	GO:0005634,nucleus; GO:0003700,DNA-binding transcription factor activity; GO:0042802,identical protein binding; GO:0009734,auxin-activated signaling pathway; GO:1900057,positive regulation of leaf senescence; GO:0009733,response to auxin; GO:0003674,molecular_function; GO:0140110,transcription regulator activity; GO:0005488,binding; GO:0005515,protein binding; GO:0007154,cell communication; GO:00…
jg10270	K15777 4,5-DOPA dioxygenase extradiol [EC:1.13.11.-] | (RefSeq) extradiol ring-cleavage dioxygenase-like (A)	PREDICTED: extradiol ring-cleavage dioxygenase-like [Fragaria vesca subsp. vesca]	DODA_BETVU RecName: Full=4,5-DOPA dioxygenase extradiol; EC=1.13.11.29;	A0A2P6RWK0_ROSCH SubName: Full=Putative stizolobate synthase {ECO:0000313|EMBL:PRQ50812.1}; EC=1.13.11.29 {ECO:0000313|EMBL:PRQ50812.1};	--	GO:0005737,cytoplasm; GO:0046566,DOPA dioxygenase activity; GO:0008198,ferrous iron binding; GO:0050297,stizolobate synthase activity; GO:0008270,zinc ion binding; GO:0006725,cellular aromatic compound metabolic process; GO:0003674,molecular_function; GO:0003824,catalytic activity; GO:0016491,oxidoreductase activity; GO:0051213,dioxygenase activity; GO:0005488,binding; GO:0005506,iron ion binding…
jg10277	--	centromere protein C isoform X2 [Rosa chinensis]	CENPC_ARATH RecName: Full=Centromere protein C {ECO:0000303|PubMed:15329494}; Short=AtCENP-C {ECO:0000303|PubMed:15329494}; Short=CENP-C {ECO:0000303|PubMed:15329494}; Short=CENP-C homolog {ECO:0000303|PubMed:15329494};	A0A2P6RWN0_ROSCH SubName: Full=Putative centromere protein C/Mif2/cnp3 {ECO:0000313|EMBL:PRQ50825.1};	--	GO:0000775,chromosome, centromeric region; GO:0000776,kinetochore; GO:0005634,nucleus; GO:0019237,centromeric DNA binding; GO:0051315,attachment of mitotic spindle microtubules to kinetochore; GO:0051301,cell division; GO:0051382,kinetochore assembly; GO:0051455,monopolar spindle attachment to meiosis I kinetochore; GO:0003674,molecular_function; GO:0003676,nucleic acid binding; GO:0003677,DNA bi…
jg10278	--	F-box/kelch-repeat protein At1g15670 [Rosa chinensis]	FK126_ARATH RecName: Full=F-box/kelch-repeat protein At1g15670;	A0A6P5TPX8_PRUAV SubName: Full=F-box/kelch-repeat protein At1g80440-like {ECO:0000313|RefSeq:XP_021829116.1};	FOG: Kelch repeat	GO:0005829,cytosol; GO:0080037,negative regulation of cytokinin-activated signaling pathway; GO:2000762,regulation of phenylpropanoid metabolic process; GO:0007154,cell communication; GO:0007165,signal transduction; GO:0008150,biological_process; GO:0009719,response to endogenous stimulus; GO:0009725,response to hormone; GO:0009735,response to cytokinin; GO:0009736,cytokinin-activated signaling p…
jg10280	K06119 sulfoquinovosyltransferase [EC:2.4.1.-] | (RefSeq) sulfoquinovosyldiacylglycerol biosynthesis protein (A)	uncharacterized protein LOC112186623 [Rosa chinensis]	SQD2_ARATH RecName: Full=Sulfoquinovosyl transferase SQD2 {ECO:0000303|PubMed:11960029}; EC=2.4.1.- {ECO:0000305|PubMed:11960029}; AltName: Full=Protein SULFOQUINOVOSYLDIACYLGLYCEROL 2 {ECO:0000303|PubMed:11960029}; AltName: Full=Sulfolipid synthase SQD2 {ECO:0000305|PubMed:11960029}; AltName: Full=UDP-sulfoquinovose: diacylglycerol alpha-sulfoquinovosyltransferase SQD2 {ECO:0000305}; Flags: Prec…	A0A2P6RWL6_ROSCH SubName: Full=Putative glycosyl transferase, family 1 {ECO:0000313|EMBL:PRQ50830.1};	Glycosyltransferase	GO:0009507,chloroplast; GO:0009941,chloroplast envelope; GO:0031969,chloroplast membrane; GO:0016021,integral component of membrane; GO:0005886,plasma membrane; GO:0009536,plastid; GO:0016757,glycosyltransferase activity; GO:0008194,UDP-glycosyltransferase activity; GO:0046510,UDP-sulfoquinovose:DAG sulfoquinovosyltransferase activity; GO:0016036,cellular response to phosphate starvation; GO:0009…
jg10295	K14297 nuclear pore complex protein Nup98-Nup96 | (RefSeq) nuclear pore complex protein NUP96 (A)	nuclear pore complex protein NUP96 [Rosa chinensis]	NUP96_ARATH RecName: Full=Nuclear pore complex protein NUP96 {ECO:0000303|PubMed:21189294}; Short=AtNUP96; AltName: Full=Nucleoporin 96 {ECO:0000303|PubMed:21189294}; AltName: Full=Nucleoporin PRECOCIOUS; AltName: Full=Nucleoporin PRECOZ; AltName: Full=Protein MODIFIER OF SNC1 3 {ECO:0000303|PubMed:15772285}; AltName: Full=Protein SUPPRESSOR OF AUXIN RESISTANCE 3 {ECO:0000303|PubMed:16751346};	A0A2P6SCT8_ROSCH SubName: Full=Putative nuclear protein {ECO:0000313|EMBL:PRQ56486.1};	Nuclear pore complex, Nup98 component (sc Nup145/Nup100/Nup116)	GO:0005635,nuclear envelope; GO:0031965,nuclear membrane; GO:0005643,nuclear pore; GO:0005634,nucleus; GO:0015288,porin activity; GO:0017056,structural constituent of nuclear pore; GO:0006952,defense response; GO:0002758,innate immune response-activating signal transduction; GO:0048574,long-day photoperiodism, flowering; GO:0051028,mRNA transport; GO:0015031,protein transport; GO:0009733,response…
jg10296	K17302 coatomer subunit beta' | (RefSeq) coatomer subunit beta'-2-like (A)	coatomer subunit beta'-1 [Rosa chinensis]	COB21_ARATH RecName: Full=Coatomer subunit beta'-1; AltName: Full=Beta'-coat protein 1; Short=Beta'-COP 1;	A0A2P6RWP3_ROSCH SubName: Full=Putative transcription factor WD40-like family {ECO:0000313|EMBL:PRQ50841.1};	Vesicle coat complex COPI, beta' subunit	GO:0030126,COPI vesicle coat; GO:0000139,Golgi membrane; GO:0005739,mitochondrion; GO:0005198,structural molecule activity; GO:0006888,endoplasmic reticulum to Golgi vesicle-mediated transport; GO:0006891,intra-Golgi vesicle-mediated transport; GO:0006886,intracellular protein transport; GO:0006890,retrograde vesicle-mediated transport, Golgi to endoplasmic reticulum; GO:0003674,molecular_functio…
jg10297	K17302 coatomer subunit beta' | (RefSeq) coatomer subunit beta'-2-like (A)	coatomer subunit beta'-1 [Rosa chinensis]	COB21_ARATH RecName: Full=Coatomer subunit beta'-1; AltName: Full=Beta'-coat protein 1; Short=Beta'-COP 1;	A0A2P6RWP3_ROSCH SubName: Full=Putative transcription factor WD40-like family {ECO:0000313|EMBL:PRQ50841.1};	Vesicle coat complex COPI, beta' subunit	GO:0030126,COPI vesicle coat; GO:0000139,Golgi membrane; GO:0005739,mitochondrion; GO:0005198,structural molecule activity; GO:0006888,endoplasmic reticulum to Golgi vesicle-mediated transport; GO:0006891,intra-Golgi vesicle-mediated transport; GO:0006886,intracellular protein transport; GO:0006890,retrograde vesicle-mediated transport, Golgi to endoplasmic reticulum; GO:0003674,molecular_functio…
jg10302	--	MAR-binding filament-like protein 1-1 [Prunus persica]	MFP1_TOBAC RecName: Full=MAR-binding filament-like protein 1-1;	A0A251PWM1_PRUPE SubName: Full=Uncharacterized protein {ECO:0000313|EMBL:ONI15969.1};	--	GO:0016363,nuclear matrix; GO:0003677,DNA binding; GO:0003674,molecular_function; GO:0003676,nucleic acid binding; GO:0005488,binding; GO:0097159,organic cyclic compound binding; GO:1901363,heterocyclic compound binding; GO:0005575,cellular_component; GO:0005622,intracellular anatomical structure; GO:0005634,nucleus; GO:0031974,membrane-enclosed lumen; GO:0031981,nuclear lumen; GO:0034399,nuclear…
jg10303	--	FCS-Like Zinc finger 10 isoform X1 [Rosa chinensis]	FLZ10_ARATH RecName: Full=FCS-Like Zinc finger 10 {ECO:0000303|PubMed:24901469};	A0A2P6RWN4_ROSCH SubName: Full=Putative Zf-FLZ domain-containing protein {ECO:0000313|EMBL:PRQ50850.1};	--	GO:0005737,cytoplasm; GO:0005783,endoplasmic reticulum; GO:0005634,nucleus; GO:0019900,kinase binding; GO:0046872,metal ion binding; GO:1902074,response to salt; GO:0042594,response to starvation; GO:0090351,seedling development; GO:0003674,molecular_function; GO:0005488,binding; GO:0005515,protein binding; GO:0019899,enzyme binding; GO:0043167,ion binding; GO:0043169,cation binding; GO:0008150,b…
jg10305	--	uncharacterized protein LOC103438003 [Malus domestica]	--	A0A540L4Y8_MALBA SubName: Full=Uncharacterized protein {ECO:0000313|EMBL:TQD81543.1};	--	--
jg10309	K09489 heat shock 70kDa protein 4 | (RefSeq) heat shock 70 kDa protein 15-like (A)	hypothetical protein C1H46_039543 [Malus baccata]	--	A0A540KL53_MALBA SubName: Full=Uncharacterized protein {ECO:0000313|EMBL:TQD74927.1};	--	--
jg10310	K09489 heat shock 70kDa protein 4 | (RefSeq) heat shock 70 kDa protein 15-like (A)	hypothetical protein JHK86_041160 [Glycine max]	HSP7O_ARATH RecName: Full=Heat shock 70 kDa protein 14; AltName: Full=Heat shock protein 70-14; Short=AtHsp70-14; AltName: Full=Heat shock protein 91;	A0A445GMG0_GLYSO SubName: Full=Pentatricopeptide repeat-containing protein {ECO:0000313|EMBL:RZB62465.1}; Flags: Fragment;	Molecular chaperones HSP105/HSP110/SSE1, HSP70 superfamily	GO:0005737,cytoplasm; GO:0005829,cytosol; GO:0005739,mitochondrion; GO:0005634,nucleus; GO:0005524,ATP binding; GO:0140662,ATP-dependent protein folding chaperone; GO:0006457,protein folding; GO:0009408,response to heat; GO:0000166,nucleotide binding; GO:0003674,molecular_function; GO:0005488,binding; GO:0017076,purine nucleotide binding; GO:0030554,adenyl nucleotide binding; GO:0032553,ribonucle…
jg10313	K20291 conserved oligomeric Golgi complex subunit 4 | (RefSeq) pentatricopeptide repeat-containing protein At4g01400, mitochondrial-like (A)	PREDICTED: pentatricopeptide repeat-containing protein At3g16010 isoform X2 [Fragaria vesca subsp. vesca]	PP236_ARATH RecName: Full=Pentatricopeptide repeat-containing protein At3g16010;	A0A2P6RWR0_ROSCH SubName: Full=Putative tetratricopeptide-like helical domain-containing protein {ECO:0000313|EMBL:PRQ50855.1};	FOG: PPR repeat	GO:0005739,mitochondrion; GO:0000373,Group II intron splicing; GO:0032981,mitochondrial respiratory chain complex I assembly; GO:0000963,mitochondrial RNA processing; GO:0000375,RNA splicing, via transesterification reactions; GO:0000377,RNA splicing, via transesterification reactions with bulged adenosine as nucleophile; GO:0006139,nucleobase-containing compound metabolic process; GO:0006396,RNA…
jg10315	K11136 regulator of telomere elongation helicase 1 [EC:5.6.2.3] | (RefSeq) regulator of telomere elongation helicase 1 homolog (A)	regulator of telomere elongation helicase 1 homolog [Rosa chinensis]	RTEL1_ARATH RecName: Full=Regulator of telomere elongation helicase 1 homolog {ECO:0000303|PubMed:21081662, ECO:0000303|PubMed:25516598}; EC=3.6.4.12 {ECO:0000305};	A0A2P6RWQ3_ROSCH SubName: Full=Putative DNA helicase {ECO:0000313|EMBL:PRQ50858.1}; EC=3.6.4.12 {ECO:0000313|EMBL:PRQ50858.1};	Helicase of the DEAD superfamily	GO:0005739,mitochondrion; GO:0005634,nucleus; GO:0051539,4 iron, 4 sulfur cluster binding; GO:0005524,ATP binding; GO:0016887,ATP hydrolysis activity; GO:0003677,DNA binding; GO:0003678,DNA helicase activity; GO:0070182,DNA polymerase binding; GO:0046872,metal ion binding; GO:0032508,DNA duplex unwinding; GO:0006310,DNA recombination; GO:0006281,DNA repair; GO:0006260,DNA replication; GO:0036297,…
jg10316	K11136 regulator of telomere elongation helicase 1 [EC:5.6.2.3] | (RefSeq) regulator of telomere elongation helicase 1 homolog (A)	regulator of telomere elongation helicase 1 homolog [Rosa chinensis]	RTEL1_ORYSJ RecName: Full=Regulator of telomere elongation helicase 1 homolog {ECO:0000305}; EC=3.6.4.12 {ECO:0000305};	A0A2P6RWQ3_ROSCH SubName: Full=Putative DNA helicase {ECO:0000313|EMBL:PRQ50858.1}; EC=3.6.4.12 {ECO:0000313|EMBL:PRQ50858.1};	Helicase of the DEAD superfamily	GO:0005634,nucleus; GO:0051539,4 iron, 4 sulfur cluster binding; GO:0005524,ATP binding; GO:0016887,ATP hydrolysis activity; GO:0003677,DNA binding; GO:0003678,DNA helicase activity; GO:0070182,DNA polymerase binding; GO:0046872,metal ion binding; GO:0032508,DNA duplex unwinding; GO:0036297,interstrand cross-link repair; GO:0043007,maintenance of rDNA; GO:0070716,mismatch repair involved in maint…
jg10318	--	uncharacterized protein LOC112188023 [Rosa chinensis]	--	A0A2P6RWP4_ROSCH SubName: Full=Uncharacterized protein {ECO:0000313|EMBL:PRQ50860.1};	--	GO:0016021,integral component of membrane; GO:0005575,cellular_component; GO:0016020,membrane; GO:0031224,intrinsic component of membrane; GO:0110165,cellular anatomical entity
jg10324	K07889 Ras-related protein Rab-5C | (RefSeq) ras-related protein RHN1-like (A)	ras-related protein RHN1-like [Potentilla anserina]	RHN1_NICPL RecName: Full=Ras-related protein RHN1;	A0A2P6RWQ9_ROSCH SubName: Full=Putative small GTPase superfamily, P-loop containing nucleoside triphosphate hydrolase {ECO:0000313|EMBL:PRQ50867.1};	GTPase Rab5/YPT51 and related small G protein superfamily GTPases	GO:0005886,plasma membrane; GO:0005525,GTP binding; GO:0003924,GTPase activity; GO:0015031,protein transport; GO:0000166,nucleotide binding; GO:0003674,molecular_function; GO:0005488,binding; GO:0017076,purine nucleotide binding; GO:0019001,guanyl nucleotide binding; GO:0032553,ribonucleotide binding; GO:0032555,purine ribonucleotide binding; GO:0032561,guanyl ribonucleotide binding; GO:0035639,p…
jg10326	K03029 26S proteasome regulatory subunit N10 | (RefSeq) 26S proteasome non-ATPase regulatory subunit 4 homolog (A)	protein ALTERED PHOSPHATE STARVATION RESPONSE 1 [Rosa chinensis]	REL2_ORYSJ RecName: Full=Protein ROLLING AND ERECT LEAF 2 {ECO:0000303|PubMed:27473144};	A0A2P6RWT1_ROSCH SubName: Full=Uncharacterized protein {ECO:0000313|EMBL:PRQ50871.1};	--	GO:0005886,plasma membrane; GO:0030154,cell differentiation; GO:0008150,biological_process; GO:0009987,cellular process; GO:0032502,developmental process; GO:0048869,cellular developmental process; GO:0005575,cellular_component; GO:0016020,membrane; GO:0071944,cell periphery; GO:0110165,cellular anatomical entity
jg10327	--	uncharacterized protein LOC112167716 [Rosa chinensis]	--	A0A2P6QNN5_ROSCH SubName: Full=Putative Zinc finger, SWIM-type {ECO:0000313|EMBL:PRQ35778.1};	--	GO:0008270,zinc ion binding; GO:0003674,molecular_function; GO:0005488,binding; GO:0043167,ion binding; GO:0043169,cation binding; GO:0046872,metal ion binding; GO:0046914,transition metal ion binding
jg10331	--	--	--	--	--	--
jg10342	K23040 methyltransferase-like protein 22 [EC:2.1.1.-] | (RefSeq) methyltransferase-like protein 22 isoform X1 (A)	methyltransferase-like protein 22 isoform X1 [Rosa chinensis]	--	A0A2P6RWQ5_ROSCH SubName: Full=Putative lysine methyltransferase, S-adenosyl-L-methionine-dependent methyltransferase {ECO:0000313|EMBL:PRQ50872.1};	Predicted methyltransferase	GO:0008276,protein methyltransferase activity; GO:0003674,molecular_function; GO:0003824,catalytic activity; GO:0008168,methyltransferase activity; GO:0016740,transferase activity; GO:0016741,transferase activity, transferring one-carbon groups; GO:0140096,catalytic activity, acting on a protein
jg10343	K09286 EREBP-like factor | (RefSeq) ethylene-responsive transcription factor 4-like (A)	PREDICTED: protein IWS1 homolog A [Fragaria vesca subsp. vesca]	--	A0A2P6RWS2_ROSCH SubName: Full=Putative vacuolar protein sorting-associated protein Ist1 {ECO:0000313|EMBL:PRQ50873.1};	Spindle pole body protein	GO:0015031,protein transport; GO:0006810,transport; GO:0008104,protein localization; GO:0008150,biological_process; GO:0009987,cellular process; GO:0033036,macromolecule localization; GO:0045184,establishment of protein localization; GO:0051179,localization; GO:0051234,establishment of localization; GO:0051641,cellular localization; GO:0070727,cellular macromolecule localization; GO:0071702,organ…
jg10350	K04733 interleukin-1 receptor-associated kinase 4 [EC:2.7.11.1] | (RefSeq) G-type lectin S-receptor-like serine/threonine-protein kinase RKS1 (A)	G-type lectin S-receptor-like serine/threonine-protein kinase CES101 isoform X1 [Rosa chinensis]	CE101_ARATH RecName: Full=G-type lectin S-receptor-like serine/threonine-protein kinase CES101; EC=2.7.11.1; AltName: Full=Protein CALLUS EXPRESSION OF RBCS 101; Flags: Precursor;	A0A2P6RWS3_ROSCH RecName: Full=Receptor-like serine/threonine-protein kinase {ECO:0000256|PIRNR:PIRNR000641}; EC=2.7.11.1 {ECO:0000256|PIRNR:PIRNR000641};	--	GO:0016021,integral component of membrane; GO:0005886,plasma membrane; GO:0005524,ATP binding; GO:0005516,calmodulin binding; GO:0030246,carbohydrate binding; GO:0106310,protein serine kinase activity; GO:0004674,protein serine/threonine kinase activity; GO:0045087,innate immune response; GO:0006468,protein phosphorylation; GO:0009620,response to fungus; GO:0000166,nucleotide binding; GO:0003674,…
jg10354	--	histone chaperone ASF1 [Rosa chinensis]	--	A0A2P6RWU2_ROSCH SubName: Full=Uncharacterized protein {ECO:0000313|EMBL:PRQ50884.1};	--	--
jg10355	--	--	--	--	--	--
jg10356	K15109 solute carrier family 25 (mitochondrial carnitine/acylcarnitine transporter), member 20/29 | (RefSeq) mitochondrial arginine transporter BAC2 (A)	mitochondrial arginine transporter BAC2 [Rosa chinensis]	BAC2_ARATH RecName: Full=Mitochondrial arginine transporter BAC2; AltName: Full=Mitochondrial basic amino acid carrier 2; Short=AtMBAC2;	A0A2P6RWT7_ROSCH SubName: Full=Putative mitochondrial carrier protein {ECO:0000313|EMBL:PRQ50893.1};	Mitochondrial carrier protein	GO:0016021,integral component of membrane; GO:0005743,mitochondrial inner membrane; GO:0005739,mitochondrion; GO:0061459,L-arginine transmembrane transporter activity; GO:0005290,L-histidine transmembrane transporter activity; GO:0015189,L-lysine transmembrane transporter activity; GO:0000064,L-ornithine transmembrane transporter activity; GO:0022857,transmembrane transporter activity; GO:0006972…
jg10357	K06215 pyridoxal 5'-phosphate synthase pdxS subunit [EC:4.3.3.6] | (RefSeq) pyridoxal 5'-phosphate synthase-like subunit PDX1.2 (A)	pyridoxal 5'-phosphate synthase-like subunit PDX1.2 [Rosa chinensis]	PDX12_ARATH RecName: Full=Pyridoxal 5'-phosphate synthase-like subunit PDX1.2; Short=AtPDX1.2; Short=AtPDX1;3;	A0A2P6RWV3_ROSCH SubName: Full=Putative pyridoxal 5'-phosphate synthase (Glutamine hydrolyzing) {ECO:0000313|EMBL:PRQ50894.1}; EC=4.3.3.6 {ECO:0000313|EMBL:PRQ50894.1};	Stationary phase-induced protein, SOR/SNZ family	GO:0005829,cytosol; GO:0016843,amine-lyase activity; GO:0046982,protein heterodimerization activity; GO:0006520,cellular amino acid metabolic process; GO:0042823,pyridoxal phosphate biosynthetic process; GO:0008615,pyridoxine biosynthetic process; GO:0003674,molecular_function; GO:0003824,catalytic activity; GO:0016829,lyase activity; GO:0016840,carbon-nitrogen lyase activity; GO:0005488,binding;…
jg10361	K11273 chromosome transmission fidelity protein 1 [EC:3.6.4.13] | (RefSeq) ATP-dependent DNA helicase DDX11 isoform X1 (A)	ATP-dependent DNA helicase DDX11 isoform X1 [Rosa chinensis]	RTEL1_ORYSJ RecName: Full=Regulator of telomere elongation helicase 1 homolog {ECO:0000305}; EC=3.6.4.12 {ECO:0000305};	A0A2P6RWT5_ROSCH SubName: Full=Putative RNA helicase {ECO:0000313|EMBL:PRQ50902.1}; EC=3.6.4.13 {ECO:0000313|EMBL:PRQ50902.1};	Helicase of the DEAD superfamily	GO:0005634,nucleus; GO:0051539,4 iron, 4 sulfur cluster binding; GO:0005524,ATP binding; GO:0016887,ATP hydrolysis activity; GO:0003677,DNA binding; GO:0003678,DNA helicase activity; GO:0070182,DNA polymerase binding; GO:0046872,metal ion binding; GO:0032508,DNA duplex unwinding; GO:0036297,interstrand cross-link repair; GO:0043007,maintenance of rDNA; GO:0070716,mismatch repair involved in maint…
jg10362	K02922 large subunit ribosomal protein L37e | (RefSeq) 60S ribosomal protein L37-3 (A)	60S ribosomal protein L37-3 [Prunus persica]	RL373_ARATH RecName: Full=60S ribosomal protein L37-3;	M5WRF7_PRUPE RecName: Full=Ribosomal protein L37 {ECO:0000256|RuleBase:RU000576};	60S ribosomal protein L37	GO:0005829,cytosol; GO:0022625,cytosolic large ribosomal subunit; GO:0046872,metal ion binding; GO:0003729,mRNA binding; GO:0003723,RNA binding; GO:0019843,rRNA binding; GO:0003735,structural constituent of ribosome; GO:0006412,translation; GO:0003674,molecular_function; GO:0005488,binding; GO:0043167,ion binding; GO:0043169,cation binding; GO:0003676,nucleic acid binding; GO:0097159,organic cycl…
jg10364	K03013 DNA-directed RNA polymerases I, II, and III subunit RPABC1 | (RefSeq) DNA-directed RNA polymerase V subunit 5C (A)	putative disease resistance protein RGA3 [Rosa chinensis]	RGA4_SOLBU RecName: Full=Putative disease resistance protein RGA4; AltName: Full=RGA4-blb;	A0A2P6RX80_ROSCH SubName: Full=Putative P-loop containing nucleoside triphosphate hydrolase, leucine-rich repeat domain, L {ECO:0000313|EMBL:PRQ51031.1};	--	GO:0043531,ADP binding; GO:0005524,ATP binding; GO:0050832,defense response to fungus; GO:0000166,nucleotide binding; GO:0003674,molecular_function; GO:0005488,binding; GO:0017076,purine nucleotide binding; GO:0030554,adenyl nucleotide binding; GO:0032553,ribonucleotide binding; GO:0032555,purine ribonucleotide binding; GO:0032559,adenyl ribonucleotide binding; GO:0036094,small molecule binding; …
jg1037	K10588 ubiquitin-protein ligase E3 B [EC:2.3.2.26] | (RefSeq) E3 ubiquitin-protein ligase UPL7 (A)	E3 ubiquitin-protein ligase UPL7 [Rosa chinensis]	UPL7_ARATH RecName: Full=E3 ubiquitin-protein ligase UPL7; Short=Ubiquitin-protein ligase 7; EC=2.3.2.26; AltName: Full=HECT-type E3 ubiquitin transferase UPL7;	A0A2P6RBB6_ROSCH RecName: Full=HECT-type E3 ubiquitin transferase {ECO:0000256|ARBA:ARBA00012485}; EC=2.3.2.26 {ECO:0000256|ARBA:ARBA00012485};	E3 ubiquitin protein ligase	GO:0061630,ubiquitin protein ligase activity; GO:0000209,protein polyubiquitination; GO:0006511,ubiquitin-dependent protein catabolic process; GO:0003674,molecular_function; GO:0003824,catalytic activity; GO:0004842,ubiquitin-protein transferase activity; GO:0016740,transferase activity; GO:0019787,ubiquitin-like protein transferase activity; GO:0061659,ubiquitin-like protein ligase activity; GO:…
jg10375	K11492 condensin-2 complex subunit G2 | (RefSeq) uncharacterized protein LOC112188970 isoform X1 (A)	uncharacterized protein LOC112188970 isoform X1 [Rosa chinensis]	--	A0A2P6RWX1_ROSCH SubName: Full=Putative condensin-2 complex subunit G2 {ECO:0000313|EMBL:PRQ50927.1};	Uncharacterized conserved protein	GO:0005634,nucleus; GO:0005575,cellular_component; GO:0005622,intracellular anatomical structure; GO:0043226,organelle; GO:0043227,membrane-bounded organelle; GO:0043229,intracellular organelle; GO:0043231,intracellular membrane-bounded organelle; GO:0110165,cellular anatomical entity
jg10379	--	PREDICTED: uncharacterized protein LOC101294092 isoform X2 [Fragaria vesca subsp. vesca]	TAUE3_ARATH RecName: Full=Sulfite exporter TauE/SafE family protein 3 {ECO:0000312|EMBL:AEC07746.1};	A0A2P6RWZ1_ROSCH SubName: Full=Putative transmembrane protein TauE {ECO:0000313|EMBL:PRQ50931.1};	--	GO:0031464,Cul4A-RING E3 ubiquitin ligase complex; GO:0016021,integral component of membrane; GO:0016567,protein ubiquitination; GO:0006807,nitrogen compound metabolic process; GO:0008150,biological_process; GO:0008152,metabolic process; GO:0019538,protein metabolic process; GO:0032446,protein modification by small protein conjugation; GO:0036211,protein modification process; GO:0043170,macromole…
jg10385	K10418 dynein light chain LC8-type | (RefSeq) dynein light chain 1, cytoplasmic (A)	dynein light chain 1, cytoplasmic [Rosa chinensis]	DYL1_CHLRE RecName: Full=Dynein 8 kDa light chain, flagellar outer arm;	A0A2P6RWY7_ROSCH RecName: Full=Dynein light chain {ECO:0000256|RuleBase:RU365010};	Dynein light chain type 1	GO:0005930,axoneme; GO:0097014,ciliary plasm; GO:0030286,dynein complex; GO:0005874,microtubule; GO:0031514,motile cilium; GO:0007017,microtubule-based process; GO:0044458,motile cilium assembly; GO:0008150,biological_process; GO:0009987,cellular process; GO:0006996,organelle organization; GO:0016043,cellular component organization; GO:0022607,cellular component assembly; GO:0030030,cell projecti…
jg10387	K09580 protein disulfide-isomerase A1 [EC:5.3.4.1] | (RefSeq) protein disulfide isomerase-like 1-6 (A)	protein disulfide isomerase-like 1-6 [Rosa chinensis]	PDI16_ARATH RecName: Full=Protein disulfide isomerase-like 1-6; Short=AtPDIL1-6; EC=5.3.4.1; AltName: Full=Protein disulfide isomerase 4; Short=AtPDI4; AltName: Full=Protein disulfide isomerase-like 3-2; Short=AtPDIL3-2; Flags: Precursor;	A0A2P6RWY6_ROSCH SubName: Full=Uncharacterized protein {ECO:0000313|EMBL:PRQ50938.1};	Protein disulfide isomerase (prolyl 4-hydroxylase beta subunit)	GO:0005829,cytosol; GO:0005783,endoplasmic reticulum; GO:0005788,endoplasmic reticulum lumen; GO:0003756,protein disulfide isomerase activity; GO:0006457,protein folding; GO:0034976,response to endoplasmic reticulum stress; GO:0003674,molecular_function; GO:0003824,catalytic activity; GO:0016853,isomerase activity; GO:0016860,intramolecular oxidoreductase activity; GO:0016864,intramolecular oxido…
jg1039	K23541 Ca2+/H+ antiporter, TMEM165/GDT1 family | (RefSeq) pentatricopeptide repeat-containing protein At5g04780, mitochondrial-like (A)	pentatricopeptide repeat-containing protein At5g03800 [Rosa chinensis]	PP363_ARATH RecName: Full=Pentatricopeptide repeat-containing protein At5g03800; AltName: Full=Protein EMBRYO DEFECTIVE 175;	A0A2P6RBD3_ROSCH SubName: Full=Putative DYW domain-containing protein {ECO:0000313|EMBL:PRQ43733.1};	FOG: PPR repeat	GO:0008270,zinc ion binding; GO:0009793,embryo development ending in seed dormancy; GO:0003674,molecular_function; GO:0005488,binding; GO:0043167,ion binding; GO:0043169,cation binding; GO:0046872,metal ion binding; GO:0046914,transition metal ion binding; GO:0000003,reproduction; GO:0003006,developmental process involved in reproduction; GO:0007275,multicellular organism development; GO:0008150,…
jg10390	K18606 hydroxyphenylpyruvate reductase [EC:1.1.1.237] | (RefSeq) glyoxylate/hydroxypyruvate/pyruvate reductase 2KGR-like (A)	glyoxylate/hydroxypyruvate reductase A HPR2 [Rosa chinensis]	HPPR_PLESU RecName: Full=Hydroxyphenylpyruvate reductase; Short=HPPR; EC=1.1.1.237 {ECO:0000269|PubMed:15284489};	A0A2P6RWY1_ROSCH SubName: Full=Putative oxidoreductase {ECO:0000313|EMBL:PRQ50942.1}; EC=1.1.1.- {ECO:0000313|EMBL:PRQ50942.1};	Glyoxylate/hydroxypyruvate reductase (D-isomer-specific 2-hydroxy acid dehydrogenase superfamily)	GO:0047995,hydroxyphenylpyruvate reductase activity; GO:0051287,NAD binding; GO:0102742,R(+)-3,4-dihydroxyphenyllactate:NADP+ oxidoreductase activity; GO:0003674,molecular_function; GO:0003824,catalytic activity; GO:0016491,oxidoreductase activity; GO:0016614,oxidoreductase activity, acting on CH-OH group of donors; GO:0016616,oxidoreductase activity, acting on the CH-OH group of donors, NAD or N…
jg10394	K09338 homeobox-leucine zipper protein | (RefSeq) homeobox-leucine zipper protein GLABRA 2 isoform X1 (A)	homeobox-leucine zipper protein GLABRA 2 isoform X1 [Rosa chinensis]	HGL2_ARATH RecName: Full=Homeobox-leucine zipper protein GLABRA 2 {ECO:0000305}; Short=Protein GLABRA2 {ECO:0000303|PubMed:7926739}; AltName: Full=HD-ZIP protein ATHB-10 {ECO:0000305}; AltName: Full=Homeobox-leucine zipper protein ATHB-10 {ECO:0000305};	A0A2H4Z0B2_9ROSA SubName: Full=Glabra 2 {ECO:0000313|EMBL:AUF40292.1};	--	GO:0005634,nucleus; GO:0003677,DNA binding; GO:0000981,DNA-binding transcription factor activity, RNA polymerase II-specific; GO:0008289,lipid binding; GO:0003674,molecular_function; GO:0003676,nucleic acid binding; GO:0005488,binding; GO:0097159,organic cyclic compound binding; GO:1901363,heterocyclic compound binding; GO:0003700,DNA-binding transcription factor activity; GO:0140110,transcriptio…
jg10398	K03444 MFS transporter, SP family, ERD6-like sugar transporter | (RefSeq) sugar transporter ERD6-like 6 (A)	probable plastidic glucose transporter 3 isoform X2 [Rosa chinensis]	PLST3_ARATH RecName: Full=Probable plastidic glucose transporter 3;	A0A2P6RX16_ROSCH SubName: Full=Putative major facilitator, sugar transporter, major facilitator superfamily {ECO:0000313|EMBL:PRQ50966.1};	Predicted transporter (major facilitator superfamily)	GO:0031969,chloroplast membrane; GO:0005768,endosome; GO:0005794,Golgi apparatus; GO:0016021,integral component of membrane; GO:0016020,membrane; GO:0005802,trans-Golgi network; GO:0015149,hexose transmembrane transporter activity; GO:0015749,monosaccharide transmembrane transport; GO:0003674,molecular_function; GO:0005215,transporter activity; GO:0015144,carbohydrate transmembrane transporter ac…
jg10399	K03232 elongation factor 1-beta | (RefSeq) uncharacterized protein LOC115996166 (A)	uncharacterized protein LOC121050861 [Rosa chinensis]	RNHX1_ARATH RecName: Full=Putative ribonuclease H protein At1g65750; EC=3.1.26.4;	A0A2P6RYU5_ROSCH SubName: Full=Putative transcription factor interactor and regulator CCHC(Zn) family {ECO:0000313|EMBL:PRQ51592.1};	FOG: Reverse transcriptase	GO:0046872,metal ion binding; GO:0003676,nucleic acid binding; GO:0004523,RNA-DNA hybrid ribonuclease activity; GO:0003674,molecular_function; GO:0005488,binding; GO:0043167,ion binding; GO:0043169,cation binding; GO:0097159,organic cyclic compound binding; GO:1901363,heterocyclic compound binding; GO:0003824,catalytic activity; GO:0004518,nuclease activity; GO:0004519,endonuclease activity; GO:0…
jg1040	K18789 xylogalacturonan beta-1,3-xylosyltransferase [EC:2.4.2.41] | (RefSeq) probable glycosyltransferase At5g20260 (A)	probable glycosyltransferase At5g03795 [Potentilla anserina]	GLYT3_ARATH RecName: Full=Probable glycosyltransferase At5g03795; EC=2.4.-.-;	A0A2P6RBC7_ROSCH SubName: Full=Putative xylogalacturonan beta-1,3-xylosyltransferase {ECO:0000313|EMBL:PRQ43738.1}; EC=2.4.2.41 {ECO:0000313|EMBL:PRQ43738.1};	Acetylglucosaminyltransferase EXT1/exostosin 1	GO:0000139,Golgi membrane; GO:0016021,integral component of membrane; GO:0016757,glycosyltransferase activity; GO:0071555,cell wall organization; GO:0006486,protein glycosylation; GO:0003674,molecular_function; GO:0003824,catalytic activity; GO:0016740,transferase activity; GO:0008150,biological_process; GO:0009987,cellular process; GO:0016043,cellular component organization; GO:0045229,external …
jg10400	K02200 cytochrome c-type biogenesis protein CcmH | (RefSeq) cytochrome c-type biogenesis CcmH-like mitochondrial protein (A)	cytochrome c-type biogenesis CcmH-like mitochondrial protein [Rosa chinensis]	CCMH_ORYSI RecName: Full=Cytochrome c-type biogenesis CcmH-like mitochondrial protein {ECO:0000305}; Short=OsCCMH {ECO:0000305};	A0A2P6RX11_ROSCH RecName: Full=Cytochrome c-type biogenesis protein {ECO:0000256|RuleBase:RU364112};	--	GO:0016021,integral component of membrane; GO:0005743,mitochondrial inner membrane; GO:0032991,protein-containing complex; GO:0046872,metal ion binding; GO:0016491,oxidoreductase activity; GO:0017004,cytochrome complex assembly; GO:0009793,embryo development ending in seed dormancy; GO:0003674,molecular_function; GO:0005488,binding; GO:0043167,ion binding; GO:0043169,cation binding; GO:0003824,ca…
jg10405	K18660 malonyl-CoA/methylmalonyl-CoA synthetase [EC:6.2.1.76 6.2.1.-] | (RefSeq) malonate--CoA ligase isoform X1 (A)	malonate--CoA ligase isoform X1 [Rosa chinensis]	CCL8_HUMLU RecName: Full=Probable CoA ligase CCL8 {ECO:0000305|PubMed:23300257}; Short=HlCCL8 {ECO:0000303|PubMed:23300257}; EC=6.2.1.- {ECO:0000305|PubMed:23300257};	A0A6P5TQ03_PRUAV SubName: Full=malonate--CoA ligase {ECO:0000313|RefSeq:XP_021829165.1};	Acyl-CoA synthetase	GO:0005829,cytosol; GO:0005524,ATP binding; GO:0016405,CoA-ligase activity; GO:0000166,nucleotide binding; GO:0003674,molecular_function; GO:0005488,binding; GO:0017076,purine nucleotide binding; GO:0030554,adenyl nucleotide binding; GO:0032553,ribonucleotide binding; GO:0032555,purine ribonucleotide binding; GO:0032559,adenyl ribonucleotide binding; GO:0035639,purine ribonucleoside triphosphate …
jg10407	K17362 acyl-coenzyme A thioesterase 13 [EC:3.1.2.-] | (RefSeq) uncharacterized protein LOC112188540 isoform X1 (A)	uncharacterized protein LOC112188540 isoform X1 [Rosa chinensis]	--	A0A2P6RX28_ROSCH SubName: Full=Putative HotDog domain-containing protein {ECO:0000313|EMBL:PRQ50978.1};	HGG motif-containing thioesterase	GO:0047617,acyl-CoA hydrolase activity; GO:0003674,molecular_function; GO:0003824,catalytic activity; GO:0016289,CoA hydrolase activity; GO:0016787,hydrolase activity; GO:0016788,hydrolase activity, acting on ester bonds; GO:0016790,thiolester hydrolase activity
jg10408	K01183 chitinase [EC:3.2.1.14] | (RefSeq) hevamine-A (A)	hevamine-A [Rosa chinensis]	CHLY_HEVBR RecName: Full=Hevamine-A; Includes: RecName: Full=Chitinase; EC=3.2.1.14; Includes: RecName: Full=Lysozyme; EC=3.2.1.17; Flags: Precursor;	A0A2P6RX25_ROSCH RecName: Full=Chitinase {ECO:0000256|ARBA:ARBA00012729}; EC=3.2.1.14 {ECO:0000256|ARBA:ARBA00012729};	Chitinase	GO:0005773,vacuole; GO:0004568,chitinase activity; GO:0003796,lysozyme activity; GO:0006032,chitin catabolic process; GO:0000272,polysaccharide catabolic process; GO:0003674,molecular_function; GO:0003824,catalytic activity; GO:0004553,hydrolase activity, hydrolyzing O-glycosyl compounds; GO:0016787,hydrolase activity; GO:0016798,hydrolase activity, acting on glycosyl bonds; GO:0061783,peptidogly…
jg10412	K16587 HAUS augmin-like complex subunit 4 | (RefSeq) AUGMIN subunit 4 (A)	AUGMIN subunit 4 [Rosa chinensis]	AUG4_ARATH RecName: Full=AUGMIN subunit 4 {ECO:0000303|PubMed:22505726};	A0A2P6RX33_ROSCH SubName: Full=Putative HAUS augmin-like complex subunit 4 {ECO:0000313|EMBL:PRQ50981.1};	--	GO:0070652,HAUS complex; GO:0009524,phragmoplast; GO:0005876,spindle microtubule; GO:0051011,microtubule minus-end binding; GO:0051301,cell division; GO:0051225,spindle assembly; GO:0003674,molecular_function; GO:0005488,binding; GO:0005515,protein binding; GO:0008017,microtubule binding; GO:0008092,cytoskeletal protein binding; GO:0015631,tubulin binding; GO:0008150,biological_process; GO:000998…
jg10417	K06664 peroxin-2 | (RefSeq) peroxisome biogenesis protein 2 (A)	peroxisome biogenesis protein 2 [Rosa chinensis]	PEX2_ARATH RecName: Full=Peroxisome biogenesis protein 2; AltName: Full=E3 ubiquitin-protein ligase PEX2; AltName: Full=Peroxin-2; Short=AtPEX2; Short=AthPEX2; AltName: Full=Pex2p;	A0A2P6RX50_ROSCH SubName: Full=Putative transcription factor C2H2 family {ECO:0000313|EMBL:PRQ50985.1};	Predicted E3 ubiquitin ligase	GO:0005829,cytosol; GO:0005778,peroxisomal membrane; GO:0005777,peroxisome; GO:0009506,plasmodesma; GO:0046872,metal ion binding; GO:0004842,ubiquitin-protein transferase activity; GO:0006635,fatty acid beta-oxidation; GO:0007031,peroxisome organization; GO:0009640,photomorphogenesis; GO:0016558,protein import into peroxisome matrix; GO:0006513,protein monoubiquitination; GO:0003674,molecular_fun…
jg10418	K01183 chitinase [EC:3.2.1.14] | (RefSeq) pentatricopeptide repeat-containing protein At1g62350-like (A)	protein THYLAKOID ASSEMBLY 8, chloroplastic [Rosa chinensis]	THA8_ARATH RecName: Full=Protein THYLAKOID ASSEMBLY 8, chloroplastic {ECO:0000303|PubMed:22495966}; Short=At-THA8 {ECO:0000303|PubMed:22495966}; Short=AtTHA8 {ECO:0000303|PubMed:24047899}; AltName: Full=Protein EMBRYO DEFECTIVE 3123 {ECO:0000303|PubMed:15266054}; Flags: Precursor;	A0A2P6RX43_ROSCH SubName: Full=Uncharacterized protein {ECO:0000313|EMBL:PRQ50986.1};	--	GO:0009507,chloroplast; GO:0009535,chloroplast thylakoid membrane; GO:0003723,RNA binding; GO:1990825,sequence-specific mRNA binding; GO:0003727,single-stranded RNA binding; GO:0009658,chloroplast organization; GO:0009793,embryo development ending in seed dormancy; GO:0000373,Group II intron splicing; GO:0006397,mRNA processing; GO:0003674,molecular_function; GO:0003676,nucleic acid binding; GO:0…
jg10419	K14484 auxin-responsive protein IAA | (RefSeq) auxin-responsive protein IAA27 (A)	auxin-responsive protein IAA27 [Rosa chinensis]	IAA27_ARATH RecName: Full=Auxin-responsive protein IAA27; AltName: Full=Auxin-induced protein 27; AltName: Full=Indoleacetic acid-induced protein 27; AltName: Full=Phytochrome-associated protein 2;	A0A2P6RX30_ROSCH RecName: Full=Auxin-responsive protein {ECO:0000256|RuleBase:RU004549};	--	GO:0005634,nucleus; GO:0003700,DNA-binding transcription factor activity; GO:0042802,identical protein binding; GO:0000976,transcription cis-regulatory region binding; GO:0009734,auxin-activated signaling pathway; GO:0009733,response to auxin; GO:0003674,molecular_function; GO:0140110,transcription regulator activity; GO:0005488,binding; GO:0005515,protein binding; GO:0001067,transcription regula…
jg1042	--	sulfite exporter TauE/SafE family protein 4 [Potentilla anserina]	TAUE4_ARATH RecName: Full=Sulfite exporter TauE/SafE family protein 4 {ECO:0000312|EMBL:AEC09275.1};	A0A2P6RBE5_ROSCH SubName: Full=Putative transmembrane protein TauE {ECO:0000313|EMBL:PRQ43740.1};	--	GO:0031464,Cul4A-RING E3 ubiquitin ligase complex; GO:0016021,integral component of membrane; GO:0016567,protein ubiquitination; GO:0006807,nitrogen compound metabolic process; GO:0008150,biological_process; GO:0008152,metabolic process; GO:0019538,protein metabolic process; GO:0032446,protein modification by small protein conjugation; GO:0036211,protein modification process; GO:0043170,macromole…
jg10420	--	uncharacterized protein LOC112190892 [Rosa chinensis]	--	A0A2P6RX31_ROSCH SubName: Full=Uncharacterized protein {ECO:0000313|EMBL:PRQ50993.1};	--	GO:0016021,integral component of membrane; GO:0005575,cellular_component; GO:0016020,membrane; GO:0031224,intrinsic component of membrane; GO:0110165,cellular anatomical entity
jg10424	K09873 aquaporin TIP | (RefSeq) aquaporin TIP2-1 (A)	PREDICTED: aquaporin TIP2-1 [Fragaria vesca subsp. vesca]	TIP21_ARATH RecName: Full=Aquaporin TIP2-1; AltName: Full=Delta-tonoplast intrinsic protein; Short=Delta-TIP; AltName: Full=Tonoplast intrinsic protein 2-1; Short=AtTIP2;1; Contains: RecName: Full=Aquaporin TIP2-1, N-terminally processed;	A0A2P6RX41_ROSCH SubName: Full=Putative major intrinsic protein {ECO:0000313|EMBL:PRQ51003.1};	Aquaporin (major intrinsic protein family)	GO:0042807,central vacuole; GO:0009941,chloroplast envelope; GO:0005794,Golgi apparatus; GO:0016021,integral component of membrane; GO:0016020,membrane; GO:0009505,plant-type cell wall; GO:0000325,plant-type vacuole; GO:0009705,plant-type vacuole membrane; GO:0005886,plasma membrane; GO:0009506,plasmodesma; GO:0000326,protein storage vacuole; GO:0042802,identical protein binding; GO:0015200,methy…
jg10426	K00784 ribonuclease Z [EC:3.1.26.11] | (RefSeq) tRNase Z TRZ3, mitochondrial isoform X1 (A)	tRNase Z TRZ3, mitochondrial isoform X1 [Rosa chinensis]	RNZ4_ARATH RecName: Full=tRNAse Z TRZ4, mitochondrial {ECO:0000303|PubMed:16336119}; EC=3.1.26.11 {ECO:0000269|PubMed:19411372}; AltName: Full=Long tRNase Z 2 {ECO:0000303|PubMed:16336119}; AltName: Full=tRNase ZL2 {ECO:0000303|PubMed:16336119}; Short=AthTRZL2 {ECO:0000303|PubMed:16336119}; Flags: Precursor;	A0A2P6RX62_ROSCH RecName: Full=Ribonuclease Z {ECO:0000256|ARBA:ARBA00012477}; EC=3.1.26.11 {ECO:0000256|ARBA:ARBA00012477};	Predicted metal-dependent hydrolase (beta-lactamase superfamily)	GO:0005739,mitochondrion; GO:0042781,3'-tRNA processing endoribonuclease activity; GO:0046872,metal ion binding; GO:0072684,mitochondrial tRNA 3'-trailer cleavage, endonucleolytic; GO:0042780,tRNA 3'-end processing; GO:0003674,molecular_function; GO:0003824,catalytic activity; GO:0004518,nuclease activity; GO:0004519,endonuclease activity; GO:0004521,endoribonuclease activity; GO:0004540,ribonucl…
jg10429	K14575 AAA family ATPase | (RefSeq) nuclear AAA ATPase (A)	putative ATPase, AAA-type, core, P-loop containing nucleoside triphosphate hydrolase [Rosa chinensis]	CI111_ARATH RecName: Full=Calmodulin-interacting protein 111; Short=CaM-interacting protein 111; AltName: Full=ATPase family AAA domain-containing protein CIP111;	A0A2P6RX69_ROSCH SubName: Full=Putative ATPase, AAA-type, core, P-loop containing nucleoside triphosphate hydrolase {ECO:0000313|EMBL:PRQ51021.1};	Nuclear AAA ATPase (VCP subfamily)	GO:0009507,chloroplast; GO:0009535,chloroplast thylakoid membrane; GO:0005737,cytoplasm; GO:0005524,ATP binding; GO:0016887,ATP hydrolysis activity; GO:0005516,calmodulin binding; GO:0000166,nucleotide binding; GO:0003674,molecular_function; GO:0005488,binding; GO:0017076,purine nucleotide binding; GO:0030554,adenyl nucleotide binding; GO:0032553,ribonucleotide binding; GO:0032555,purine ribonucl…
jg10432	--	--	--	--	--	--
jg10433	K17800 LETM1 and EF-hand domain-containing protein 1, mitochondrial | (RefSeq) LETM1 and EF-hand domain-containing protein 1, mitochondrial isoform X2 (A)	PREDICTED: uncharacterized protein LOC101310236 isoform X2 [Fragaria vesca subsp. vesca]	--	A0A2P6RX83_ROSCH RecName: Full=LETM1 domain-containing protein {ECO:0000259|Pfam:PF07766};	Ca2+-binding transmembrane protein LETM1/MRS7	GO:0005743,mitochondrial inner membrane; GO:0005575,cellular_component; GO:0005622,intracellular anatomical structure; GO:0005737,cytoplasm; GO:0005739,mitochondrion; GO:0005740,mitochondrial envelope; GO:0016020,membrane; GO:0019866,organelle inner membrane; GO:0031090,organelle membrane; GO:0031966,mitochondrial membrane; GO:0031967,organelle envelope; GO:0031975,envelope; GO:0043226,organelle;…
jg10434	K18183 cytochrome c oxidase assembly protein subunit 19 | (RefSeq) cytochrome c oxidase assembly protein COX19-like (A)	PREDICTED: cytochrome c oxidase assembly protein COX19-like [Fragaria vesca subsp. vesca]	--	A0A2P6RX65_ROSCH SubName: Full=Putative cysteine alpha-hairpin motif superfamily {ECO:0000313|EMBL:PRQ51015.1};	Putative cytochrome c oxidase, subunit COX19	--
jg10435	--	PREDICTED: uncharacterized protein LOC103327874 [Prunus mume]	--	M5WT03_PRUPE SubName: Full=Uncharacterized protein {ECO:0000313|EMBL:EMJ16824.1};	--	GO:0016021,integral component of membrane; GO:0005575,cellular_component; GO:0016020,membrane; GO:0031224,intrinsic component of membrane; GO:0110165,cellular anatomical entity
jg10439	K00558 DNA (cytosine-5)-methyltransferase 1 [EC:2.1.1.37] | (RefSeq) DNA (cytosine-5)-methyltransferase 1-like (A)	PREDICTED: uncharacterized protein LOC101313730 [Fragaria vesca subsp. vesca]	--	A0A2P6PFM5_ROSCH SubName: Full=Putative Myb/SANT-like domain-containing protein {ECO:0000313|EMBL:PRQ20736.1};	--	--
jg10441	K14575 AAA family ATPase | (RefSeq) nuclear AAA ATPase (A)	calmodulin-interacting protein 111 isoform X1 [Rosa chinensis]	CI111_ARATH RecName: Full=Calmodulin-interacting protein 111; Short=CaM-interacting protein 111; AltName: Full=ATPase family AAA domain-containing protein CIP111;	A0A2P6RX69_ROSCH SubName: Full=Putative ATPase, AAA-type, core, P-loop containing nucleoside triphosphate hydrolase {ECO:0000313|EMBL:PRQ51021.1};	Nuclear AAA ATPase (VCP subfamily)	GO:0009507,chloroplast; GO:0009535,chloroplast thylakoid membrane; GO:0005737,cytoplasm; GO:0005524,ATP binding; GO:0016887,ATP hydrolysis activity; GO:0005516,calmodulin binding; GO:0000166,nucleotide binding; GO:0003674,molecular_function; GO:0005488,binding; GO:0017076,purine nucleotide binding; GO:0030554,adenyl nucleotide binding; GO:0032553,ribonucleotide binding; GO:0032555,purine ribonucl…
jg10445	--	uncharacterized protein LOC112185750 [Rosa chinensis]	--	A0A2P6RX72_ROSCH SubName: Full=Putative IGR protein {ECO:0000313|EMBL:PRQ51025.1};	--	--
jg1045	K02896 large subunit ribosomal protein L24e | (RefSeq) 60S ribosomal protein L24 (A)	60S ribosomal protein L24 [Rosa chinensis]	RL24_PRUAV RecName: Full=60S ribosomal protein L24;	A0A2P6RBD2_ROSCH SubName: Full=60S ribosomal protein L24 {ECO:0000313|EMBL:PRQ43742.1};	60s ribosomal protein L24	GO:0005840,ribosome; GO:0005575,cellular_component; GO:0005622,intracellular anatomical structure; GO:0043226,organelle; GO:0043228,non-membrane-bounded organelle; GO:0043229,intracellular organelle; GO:0043232,intracellular non-membrane-bounded organelle; GO:0110165,cellular anatomical entity
jg10459	K14313 nuclear pore complex protein Nup53 | (RefSeq) nuclear pore complex protein NUP35 (A)	nuclear pore complex protein NUP35 [Rosa chinensis]	NUP35_ARATH RecName: Full=Nuclear pore complex protein NUP35 {ECO:0000303|PubMed:21189294}; AltName: Full=Nucleoporin 35;	A0A2P6RXC5_ROSCH RecName: Full=Nuclear pore complex protein NUP35 {ECO:0000256|PIRNR:PIRNR038119}; AltName: Full=Nucleoporin 35 {ECO:0000256|PIRNR:PIRNR038119};	Mitotic phosphoprotein	GO:0031965,nuclear membrane; GO:0044613,nuclear pore central transport channel; GO:0044615,nuclear pore nuclear basket; GO:0005543,phospholipid binding; GO:0003697,single-stranded DNA binding; GO:0017056,structural constituent of nuclear pore; GO:0051028,mRNA transport; GO:0006607,NLS-bearing protein import into nucleus; GO:0006999,nuclear pore organization; GO:0006355,regulation of DNA-templated…
jg10463	K09338 homeobox-leucine zipper protein | (RefSeq) homeobox-leucine zipper protein ATHB-15 (A)	PREDICTED: homeobox-leucine zipper protein ATHB-15 [Fragaria vesca subsp. vesca]	ATB15_ARATH RecName: Full=Homeobox-leucine zipper protein ATHB-15; AltName: Full=HD-ZIP protein ATHB-15; AltName: Full=Homeodomain transcription factor ATHB-15; AltName: Full=Protein CORONA; AltName: Full=Protein INCURVATA 4;	A0A2P6RXA7_ROSCH SubName: Full=Putative transcription factor & lipid binding Homobox-WOX family {ECO:0000313|EMBL:PRQ51061.1};	--	GO:0005634,nucleus; GO:0003677,DNA binding; GO:0003700,DNA-binding transcription factor activity; GO:0008289,lipid binding; GO:0030154,cell differentiation; GO:0003674,molecular_function; GO:0003676,nucleic acid binding; GO:0005488,binding; GO:0097159,organic cyclic compound binding; GO:1901363,heterocyclic compound binding; GO:0140110,transcription regulator activity; GO:0008150,biological_proce…
jg10465	--	uncharacterized protein LOC112188099 [Rosa chinensis]	--	A0A2P6RXA3_ROSCH SubName: Full=Uncharacterized protein {ECO:0000313|EMBL:PRQ51063.1};	--	--
jg10466	--	--	--	--	--	--
jg10469	K17212 bisdemethoxycurcumin synthase [EC:2.3.1.211] | (RefSeq) bisdemethoxycurcumin synthase (A)	protein SAWADEE HOMEODOMAIN HOMOLOG 1 isoform X1 [Rosa chinensis]	SHH1_ARATH RecName: Full=Protein SAWADEE HOMEODOMAIN HOMOLOG 1; AltName: Full=DNA-binding transcription factor 1;	A0A2P6RXC7_ROSCH SubName: Full=Putative Homeobox domain, Chromo domain, SAWADEE domain-containing protein {ECO:0000313|EMBL:PRQ51070.1};	--	GO:0005634,nucleus; GO:0003682,chromatin binding; GO:0046872,metal ion binding; GO:0006306,DNA methylation; GO:0006346,DNA methylation-dependent heterochromatin formation; GO:0031047,gene silencing by RNA; GO:0003674,molecular_function; GO:0005488,binding; GO:0043167,ion binding; GO:0043169,cation binding; GO:0006139,nucleobase-containing compound metabolic process; GO:0006259,DNA metabolic proce…
jg10470	K19613 leucine-rich repeat protein SHOC2 | (RefSeq) putative disease resistance protein RGA4 (A)	putative disease resistance protein RGA1 isoform X5 [Rosa chinensis]	R13L1_ARATH RecName: Full=Putative disease resistance RPP13-like protein 1;	A0A1R3H865_9ROSI RecName: Full=Rx_N domain-containing protein {ECO:0000259|Pfam:PF18052};	Apoptotic ATPase	GO:0043531,ADP binding; GO:0005524,ATP binding; GO:0006952,defense response; GO:0051707,response to other organism; GO:0000166,nucleotide binding; GO:0003674,molecular_function; GO:0005488,binding; GO:0017076,purine nucleotide binding; GO:0030554,adenyl nucleotide binding; GO:0032553,ribonucleotide binding; GO:0032555,purine ribonucleotide binding; GO:0032559,adenyl ribonucleotide binding; GO:003…
jg10474	K08711 ATP-binding cassette, subfamily G (WHITE), member 2, PDR | (RefSeq) ABC transporter G family member 29 (A)	ABC transporter G family member 29 [Rosa chinensis]	AB36G_ARATH RecName: Full=ABC transporter G family member 36 {ECO:0000303|PubMed:18299247}; Short=ABC transporter ABCG.36 {ECO:0000303|PubMed:18299247}; Short=AtABCG36 {ECO:0000303|PubMed:18299247}; AltName: Full=Pleiotropic drug resistance protein 8 {ECO:0000303|PubMed:12430018, ECO:0000303|PubMed:16415066, ECO:0000303|PubMed:16506311}; Short=AtPDR8 {ECO:0000303|PubMed:23815470}; AltName: Full=P…	A0A2P6RXC0_ROSCH SubName: Full=Putative sulfate-transporting ATPase {ECO:0000313|EMBL:PRQ51083.1}; EC=3.6.3.25 {ECO:0000313|EMBL:PRQ51083.1};	Pleiotropic drug resistance proteins (PDR1-15), ABC superfamily	GO:0009507,chloroplast; GO:0009941,chloroplast envelope; GO:0005783,endoplasmic reticulum; GO:0005789,endoplasmic reticulum membrane; GO:0016021,integral component of membrane; GO:0005739,mitochondrion; GO:0000325,plant-type vacuole; GO:0005886,plasma membrane; GO:0005802,trans-Golgi network; GO:0140359,ABC-type transporter activity; GO:0005524,ATP binding; GO:0010329,auxin efflux transmembrane t…
jg1048	--	PREDICTED: uncharacterized protein LOC101312168 [Fragaria vesca subsp. vesca]	--	A0A2P6RBE1_ROSCH SubName: Full=Putative transcription factor Trihelix family {ECO:0000313|EMBL:PRQ43745.1};	--	--
jg10482	K00029 malate dehydrogenase (oxaloacetate-decarboxylating)(NADP+) [EC:1.1.1.40] | (RefSeq) NADP-dependent malic enzyme isoform X1 (A)	NADP-dependent malic enzyme isoform X1 [Rosa chinensis]	MAOP4_ARATH RecName: Full=NADP-dependent malic enzyme 4, chloroplastic; Short=AtNADP-ME4; Short=NADP-malic enzyme 4; EC=1.1.1.40; Flags: Precursor;	A0A2P6RXF4_ROSCH RecName: Full=Malic enzyme {ECO:0000256|RuleBase:RU003426};	NADP+-dependent malic enzyme	GO:0009507,chloroplast; GO:0005739,mitochondrion; GO:0050897,cobalt ion binding; GO:0004471,malate dehydrogenase (decarboxylating) (NAD+) activity; GO:0004473,malate dehydrogenase (decarboxylating) (NADP+) activity; GO:0004470,malic enzyme activity; GO:0051287,NAD binding; GO:0008948,oxaloacetate decarboxylase activity; GO:0008270,zinc ion binding; GO:0006633,fatty acid biosynthetic process; GO:0…
jg10485	K17613 calcineurin-binding protein cabin-1 | (RefSeq) hypothetical protein (A)	PREDICTED: transcription factor MYB1R1 [Fragaria vesca subsp. vesca]	MYBS3_ORYSJ RecName: Full=Transcription factor MYBS3 {ECO:0000303|PubMed:12172034}; AltName: Full=Myb-related protein S3 {ECO:0000303|PubMed:12172034}; Short=OsMYBS3 {ECO:0000303|PubMed:12172034};	A0A2P6RXC1_ROSCH SubName: Full=Putative transcription factor MYB-HB-like family {ECO:0000313|EMBL:PRQ51088.1};	--	GO:0005634,nucleus; GO:0003677,DNA binding; GO:0003700,DNA-binding transcription factor activity; GO:0046872,metal ion binding; GO:0045892,negative regulation of DNA-templated transcription; GO:0009733,response to auxin; GO:0009723,response to ethylene; GO:0009739,response to gibberellin; GO:0009744,response to sucrose; GO:0003674,molecular_function; GO:0003676,nucleic acid binding; GO:0005488,bi…
jg10486	K14497 protein phosphatase 2C [EC:3.1.3.16] | (RefSeq) probable protein phosphatase 2C 6 isoform X1 (A)	protein phosphatase 2C 53-like [Rosa chinensis]	P2C56_ARATH RecName: Full=Protein phosphatase 2C 56 {ECO:0000303|PubMed:19021904}; Short=AtPP2C56 {ECO:0000303|PubMed:19021904}; EC=3.1.3.16 {ECO:0000269|PubMed:10645425, ECO:0000269|PubMed:8898906, ECO:0000269|PubMed:9537523}; AltName: Full=Protein ABSCISIC ACID-INSENSITIVE 1 {ECO:0000303|PubMed:7910981}; AltName: Full=Protein phosphatase 2C ABI1 {ECO:0000303|PubMed:7910981}; Short=PP2C ABI1 {EC…	A0A5D2NPE4_GOSTO SubName: Full=Uncharacterized protein {ECO:0000313|EMBL:TYI05243.1};	Serine/threonine protein phosphatase	GO:0005737,cytoplasm; GO:0005634,nucleus; GO:0005886,plasma membrane; GO:0019900,kinase binding; GO:0046872,metal ion binding; GO:0017018,myosin phosphatase activity; GO:0016791,phosphatase activity; GO:0004721,phosphoprotein phosphatase activity; GO:0019901,protein kinase binding; GO:0004722,protein serine/threonine phosphatase activity; GO:0009738,abscisic acid-activated signaling pathway; GO:0…
jg10488	K14497 protein phosphatase 2C [EC:3.1.3.16] | (RefSeq) probable protein phosphatase 2C 6 (A)	putative protein-serine/threonine phosphatase [Rosa chinensis]	P2C06_ORYSJ RecName: Full=Probable protein phosphatase 2C 6 {ECO:0000305}; Short=OsPP2C06 {ECO:0000303|PubMed:19021904}; EC=3.1.3.16 {ECO:0000305}; AltName: Full=ABI1-like protein 1 {ECO:0000305}; Short=OsABI-LIKE1 {ECO:0000303|PubMed:26491145}; Short=OsABIL1 {ECO:0000303|PubMed:26491145};	A0A2P6RXE8_ROSCH RecName: Full=PPM-type phosphatase domain-containing protein {ECO:0000259|PROSITE:PS51746};	Serine/threonine protein phosphatase	GO:0005829,cytosol; GO:0005634,nucleus; GO:0046872,metal ion binding; GO:0017018,myosin phosphatase activity; GO:0004722,protein serine/threonine phosphatase activity; GO:0009738,abscisic acid-activated signaling pathway; GO:0035970,peptidyl-threonine dephosphorylation; GO:0003674,molecular_function; GO:0005488,binding; GO:0043167,ion binding; GO:0043169,cation binding; GO:0003824,catalytic activ…
jg1049	K00873 pyruvate kinase [EC:2.7.1.40] | (RefSeq) pyruvate kinase 1, cytosolic isoform X1 (A)	pyruvate kinase 1, cytosolic isoform X1 [Rosa chinensis]	KPYC1_ORYSI RecName: Full=Pyruvate kinase 1, cytosolic {ECO:0000305}; Short=OsPK1 {ECO:0000305}; EC=2.7.1.40 {ECO:0000305};	A0A2P6RBG3_ROSCH RecName: Full=Pyruvate kinase {ECO:0000256|ARBA:ARBA00012142, ECO:0000256|RuleBase:RU000504}; EC=2.7.1.40 {ECO:0000256|ARBA:ARBA00012142, ECO:0000256|RuleBase:RU000504};	Pyruvate kinase	GO:0005829,cytosol; GO:0005524,ATP binding; GO:0016301,kinase activity; GO:0000287,magnesium ion binding; GO:0030955,potassium ion binding; GO:0004743,pyruvate kinase activity; GO:0000166,nucleotide binding; GO:0003674,molecular_function; GO:0005488,binding; GO:0017076,purine nucleotide binding; GO:0030554,adenyl nucleotide binding; GO:0032553,ribonucleotide binding; GO:0032555,purine ribonucleot…
jg10492	K15075 DNA repair/transcription protein MET18/MMS19 | (RefSeq) MMS19 nucleotide excision repair protein homolog (A)	MMS19 nucleotide excision repair protein homolog [Rosa chinensis]	MMS19_ARATH RecName: Full=MMS19 nucleotide excision repair protein homolog {ECO:0000305}; AltName: Full=MET18 homolog {ECO:0000303|PubMed:23104832}; AltName: Full=MMS19-like protein {ECO:0000305};	A0A2P6RXE4_ROSCH RecName: Full=MMS19 nucleotide excision repair protein {ECO:0000256|RuleBase:RU367072};	DNA repair/transcription protein Mms19	GO:0097361,CIA complex; GO:0005634,nucleus; GO:0016226,iron-sulfur cluster assembly; GO:0097428,protein maturation by iron-sulfur cluster transfer; GO:0006790,sulfur compound metabolic process; GO:0008150,biological_process; GO:0008152,metabolic process; GO:0009987,cellular process; GO:0016043,cellular component organization; GO:0022607,cellular component assembly; GO:0031163,metallo-sulfur clust…
jg10493	--	uncharacterized protein LOC112189401 [Rosa chinensis]	--	A0A2P6RXG4_ROSCH SubName: Full=Uncharacterized protein {ECO:0000313|EMBL:PRQ51096.1};	--	--
jg10495	K13429 chitin elicitor receptor kinase 1 | (RefSeq) chitin elicitor receptor kinase 1 (A)	PREDICTED: lysM domain receptor-like kinase 3 isoform X1 [Fragaria vesca subsp. vesca]	LYK3_ARATH RecName: Full=LysM domain receptor-like kinase 3; Short=LysM-containing receptor-like kinase 3; EC=2.7.11.-; Flags: Precursor;	A0A2P6RXC4_ROSCH SubName: Full=Uncharacterized protein {ECO:0000313|EMBL:PRQ51099.1};	--	GO:0016021,integral component of membrane; GO:0005886,plasma membrane; GO:0005524,ATP binding; GO:0004674,protein serine/threonine kinase activity; GO:0019199,transmembrane receptor protein kinase activity; GO:0009738,abscisic acid-activated signaling pathway; GO:0006952,defense response; GO:0050832,defense response to fungus; GO:0045087,innate immune response; GO:0031348,negative regulation of d…
jg10498	K00844 hexokinase [EC:2.7.1.1] | (RefSeq) hexokinase-1 (A)	hexokinase-1 [Rosa chinensis]	HXK1_TOBAC RecName: Full=Hexokinase-1; EC=2.7.1.1 {ECO:0000250|UniProtKB:Q6Q8A5}; AltName: Full=NtHxK1;	A0A2P6RXG1_ROSCH RecName: Full=Phosphotransferase {ECO:0000256|RuleBase:RU362007}; EC=2.7.1.- {ECO:0000256|RuleBase:RU362007};	Hexokinase	GO:0009707,chloroplast outer membrane; GO:0005829,cytosol; GO:0016021,integral component of membrane; GO:0005739,mitochondrion; GO:0005524,ATP binding; GO:0008865,fructokinase activity; GO:0004340,glucokinase activity; GO:0005536,glucose binding; GO:0046835,carbohydrate phosphorylation; GO:0001678,cellular glucose homeostasis; GO:0051156,glucose 6-phosphate metabolic process; GO:0006006,glucose m…
jg10499	K14376 poly(A) polymerase [EC:2.7.7.19] | (RefSeq) nuclear poly(A) polymerase 4 isoform X1 (A)	nuclear poly(A) polymerase 4 isoform X2 [Rosa chinensis]	PAPS4_ARATH RecName: Full=Nuclear poly(A) polymerase 4 {ECO:0000303|PubMed:18479511}; Short=AtPAP(IV) {ECO:0000303|PubMed:16282318}; Short=PAP(IV) {ECO:0000305}; Short=Poly(A) polymerase IV {ECO:0000305}; Short=nPAP {ECO:0000303|PubMed:16282318}; EC=2.7.7.19 {ECO:0000269|PubMed:15297145}; AltName: Full=Polynucleotide adenylyltransferase 4 {ECO:0000305};	A0A2P6RXF1_ROSCH RecName: Full=Polynucleotide adenylyltransferase {ECO:0000256|ARBA:ARBA00012388}; EC=2.7.7.19 {ECO:0000256|ARBA:ARBA00012388};	Poly(A) polymerase and related nucleotidyltransferases	GO:0005634,nucleus; GO:0005524,ATP binding; GO:0046872,metal ion binding; GO:0004652,polynucleotide adenylyltransferase activity; GO:0003723,RNA binding; GO:0006378,mRNA polyadenylation; GO:0043631,RNA polyadenylation; GO:0000166,nucleotide binding; GO:0003674,molecular_function; GO:0005488,binding; GO:0017076,purine nucleotide binding; GO:0030554,adenyl nucleotide binding; GO:0032553,ribonucleot…
jg1050	K09903 uridylate kinase [EC:2.7.4.22] | (RefSeq) uncharacterized protein LOC112272960 (A)	uncharacterized protein LOC112191789 [Rosa chinensis]	PUMPK_ARATH RecName: Full=Uridylate kinase PUMPKIN, chloroplastic {ECO:0000305|PubMed:30409856}; EC=2.7.4.22 {ECO:0000269|PubMed:30409856}; AltName: Full=Plastid UMP kinase {ECO:0000303|PubMed:30409856}; AltName: Full=Protein DEFECT IN PSAA/B TRANSCRIPT ACCUMULATION 1 {ECO:0000303|PubMed:19037728}; AltName: Full=Uridine monophosphate kinase {ECO:0000250|UniProtKB:P0A7E9}; Short=UMP kinase {ECO:00…	A0A2P6RBE6_ROSCH RecName: Full=Uridylate kinase {ECO:0000256|ARBA:ARBA00016403}; EC=2.7.4.22 {ECO:0000256|ARBA:ARBA00012899}; AltName: Full=Uridine monophosphate kinase {ECO:0000256|ARBA:ARBA00032092};	--	GO:0009507,chloroplast; GO:0009570,chloroplast stroma; GO:0005524,ATP binding; GO:0043621,protein self-association; GO:0003723,RNA binding; GO:1990825,sequence-specific mRNA binding; GO:0033862,UMP kinase activity; GO:0044210,'de novo' CTP biosynthetic process; GO:0009658,chloroplast organization; GO:0031425,chloroplast RNA processing; GO:0016310,phosphorylation; GO:0042548,regulation of photosyn…
jg10500	--	protein IQ-DOMAIN 14 [Rosa chinensis]	IQD26_ARATH RecName: Full=Protein IQ-domain 26 {ECO:0000303|PubMed:16368012}; Short=AtIQD26 {ECO:0000303|PubMed:16368012};	A0A2P6RXF8_ROSCH SubName: Full=Putative IQ motif, EF-hand binding protein {ECO:0000313|EMBL:PRQ51117.1};	--	GO:0005737,cytoplasm; GO:0005856,cytoskeleton; GO:0005886,plasma membrane; GO:0005516,calmodulin binding; GO:0003674,molecular_function; GO:0005488,binding; GO:0005515,protein binding; GO:0005575,cellular_component; GO:0005622,intracellular anatomical structure; GO:0110165,cellular anatomical entity; GO:0043226,organelle; GO:0043228,non-membrane-bounded organelle; GO:0043229,intracellular organel…
jg10506	--	uncharacterized protein LOC112183877 [Rosa chinensis]	OXS3_ARATH RecName: Full=Protein OXIDATIVE STRESS 3 {ECO:0000303|PubMed:18980652}; Short=AtOXS3 {ECO:0000303|PubMed:18980652};	A0A2P6RXJ3_ROSCH SubName: Full=Uncharacterized protein {ECO:0000313|EMBL:PRQ51126.1};	Nuclear localization sequence binding protein	GO:0016607,nuclear speck; GO:0005634,nucleus; GO:2000028,regulation of photoperiodism, flowering; GO:2000070,regulation of response to water deprivation; GO:0046686,response to cadmium ion; GO:0046688,response to copper ion; GO:0010218,response to far red light; GO:0009416,response to light stimulus; GO:0006979,response to oxidative stress; GO:0010114,response to red light; GO:0009611,response to…
jg1051	no KO assigned | (RefSeq) hypothetical protein (A)	leucine-rich repeat receptor-like protein kinase PXC1 [Rosa chinensis]	PXC1_ARATH RecName: Full=Leucine-rich repeat receptor-like protein kinase PXC1 {ECO:0000305}; AltName: Full=Protein PXY/TDR-CORRELATED 1 {ECO:0000303|PubMed:23815750}; Flags: Precursor;	A0A2P6RBE2_ROSCH RecName: Full=Protein kinase domain-containing protein {ECO:0000259|PROSITE:PS50011};	--	GO:0016021,integral component of membrane; GO:0005886,plasma membrane; GO:0005524,ATP binding; GO:0004672,protein kinase activity; GO:0009834,plant-type secondary cell wall biogenesis; GO:0006468,protein phosphorylation; GO:0000166,nucleotide binding; GO:0003674,molecular_function; GO:0005488,binding; GO:0017076,purine nucleotide binding; GO:0030554,adenyl nucleotide binding; GO:0032553,ribonucle…
jg10510	K02996 small subunit ribosomal protein S9 | (RefSeq) 30S ribosomal protein S9, mitochondrial (A)	30S ribosomal protein S9, mitochondrial [Rosa chinensis]	RPS9M_ARATH RecName: Full=30S ribosomal protein S9, mitochondrial {ECO:0000305}; Flags: Precursor;	A0A2P6RXK1_ROSCH SubName: Full=Putative ribosomal protein S9 {ECO:0000313|EMBL:PRQ51136.1};	Mitochondrial/chloroplast ribosomal protein S9	GO:0005829,cytosol; GO:0005763,mitochondrial small ribosomal subunit; GO:0005739,mitochondrion; GO:0015935,small ribosomal subunit; GO:0003723,RNA binding; GO:0003735,structural constituent of ribosome; GO:0009559,embryo sac central cell differentiation; GO:0048229,gametophyte development; GO:0009555,pollen development; GO:0006412,translation; GO:0003674,molecular_function; GO:0003676,nucleic aci…
jg10513	K01057 6-phosphogluconolactonase [EC:3.1.1.31] | (RefSeq) probable 6-phosphogluconolactonase 4, chloroplastic (A)	probable 6-phosphogluconolactonase 4, chloroplastic [Rosa chinensis]	--	A0A2P6SPC9_ROSCH RecName: Full=Probable 6-phosphogluconolactonase {ECO:0000256|RuleBase:RU365095}; EC=3.1.1.31 {ECO:0000256|RuleBase:RU365095};	--	GO:0017057,6-phosphogluconolactonase activity; GO:0005975,carbohydrate metabolic process; GO:0006098,pentose-phosphate shunt; GO:0003674,molecular_function; GO:0003824,catalytic activity; GO:0016787,hydrolase activity; GO:0016788,hydrolase activity, acting on ester bonds; GO:0052689,carboxylic ester hydrolase activity; GO:0008150,biological_process; GO:0008152,metabolic process; GO:0044238,primar…
jg10514	K01057 6-phosphogluconolactonase [EC:3.1.1.31] | (RefSeq) probable 6-phosphogluconolactonase 4, chloroplastic (A)	probable 6-phosphogluconolactonase 4, chloroplastic [Rosa chinensis]	6PGL4_ORYSI RecName: Full=Probable 6-phosphogluconolactonase 4, chloroplastic; Short=6PGL 4; EC=3.1.1.31; Flags: Precursor;	A0A2P6SPC9_ROSCH RecName: Full=Probable 6-phosphogluconolactonase {ECO:0000256|RuleBase:RU365095}; EC=3.1.1.31 {ECO:0000256|RuleBase:RU365095};	6-phosphogluconolactonase - like protein	GO:0009507,chloroplast; GO:0017057,6-phosphogluconolactonase activity; GO:0005975,carbohydrate metabolic process; GO:0006098,pentose-phosphate shunt; GO:0003674,molecular_function; GO:0003824,catalytic activity; GO:0016787,hydrolase activity; GO:0016788,hydrolase activity, acting on ester bonds; GO:0052689,carboxylic ester hydrolase activity; GO:0008150,biological_process; GO:0008152,metabolic pr…
jg10515	--	--	--	--	--	--
jg10520	K04485 DNA repair protein RadA/Sms | (RefSeq) DNA repair protein RadA isoform X1 (A)	DNA repair protein RadA isoform X1 [Rosa chinensis]	--	A0A2P6RXH8_ROSCH SubName: Full=Putative endopeptidase La {ECO:0000313|EMBL:PRQ51143.1}; EC=3.4.21.53 {ECO:0000313|EMBL:PRQ51143.1};	--	GO:0005524,ATP binding; GO:0140664,ATP-dependent DNA damage sensor activity; GO:0003684,damaged DNA binding; GO:0046872,metal ion binding; GO:0004252,serine-type endopeptidase activity; GO:0006281,DNA repair; GO:0000166,nucleotide binding; GO:0003674,molecular_function; GO:0005488,binding; GO:0017076,purine nucleotide binding; GO:0030554,adenyl nucleotide binding; GO:0032553,ribonucleotide bindin…
jg10522	--	protein CHUP1, chloroplastic isoform X1 [Rosa chinensis]	CHUP1_ARATH RecName: Full=Protein CHUP1, chloroplastic; AltName: Full=Protein CHLOROPLAST UNUSUAL POSITIONING 1;	A0A2P6RXL4_ROSCH SubName: Full=Uncharacterized protein {ECO:0000313|EMBL:PRQ51144.1};	--	GO:0009507,chloroplast; GO:0009707,chloroplast outer membrane; GO:0005829,cytosol; GO:0009658,chloroplast organization; GO:0009902,chloroplast relocation; GO:0006996,organelle organization; GO:0008150,biological_process; GO:0009657,plastid organization; GO:0009987,cellular process; GO:0016043,cellular component organization; GO:0071840,cellular component organization or biogenesis; GO:0019750,chl…
jg10536	--	hypothetical protein RchiOBHm_Chr2g0141731 [Rosa chinensis]	--	A0A2P6RXM7_ROSCH SubName: Full=Uncharacterized protein {ECO:0000313|EMBL:PRQ51198.1};	--	--
jg10537	K00469 inositol oxygenase [EC:1.13.99.1] | (RefSeq) inositol oxygenase 1 (A)	inositol oxygenase 1 [Rosa chinensis]	MIOX1_ARATH RecName: Full=Inositol oxygenase 1 {ECO:0000303|PubMed:15660207}; EC=1.13.99.1 {ECO:0000250|UniProtKB:Q8H1S0, ECO:0000305|PubMed:15660207}; AltName: Full=Myo-inositol oxygenase 1 {ECO:0000303|PubMed:15660207}; Short=AtMIOX1 {ECO:0000303|PubMed:15660207}; Short=MI oxygenase 1;	A0A2P6RXM6_ROSCH RecName: Full=Inositol oxygenase {ECO:0000256|ARBA:ARBA00011919, ECO:0000256|RuleBase:RU367039}; EC=1.13.99.1 {ECO:0000256|ARBA:ARBA00011919, ECO:0000256|RuleBase:RU367039}; AltName: Full=Myo-inositol oxygenase {ECO:0000256|RuleBase:RU367039};	Aldehyde reductase	GO:0005737,cytoplasm; GO:0050113,inositol oxygenase activity; GO:0005506,iron ion binding; GO:0019310,inositol catabolic process; GO:0019853,L-ascorbic acid biosynthetic process; GO:0003674,molecular_function; GO:0003824,catalytic activity; GO:0004497,monooxygenase activity; GO:0016491,oxidoreductase activity; GO:0016701,oxidoreductase activity, acting on single donors with incorporation of molec…
jg10538	K15128 mediator of RNA polymerase II transcription subunit 6 | (RefSeq) mediator of RNA polymerase II transcription subunit 6 (A)	mediator of RNA polymerase II transcription subunit 6 [Rosa chinensis]	MED6_ARATH RecName: Full=Mediator of RNA polymerase II transcription subunit 6;	A0A2P6RXR1_ROSCH SubName: Full=Putative transcription regulator MED6 family {ECO:0000313|EMBL:PRQ51200.1};	RNA polymerase II transcriptional regulation mediator	GO:0070847,core mediator complex; GO:0016592,mediator complex; GO:0003713,transcription coactivator activity; GO:0006357,regulation of transcription by RNA polymerase II; GO:0003674,molecular_function; GO:0003712,transcription coregulator activity; GO:0140110,transcription regulator activity; GO:0006139,nucleobase-containing compound metabolic process; GO:0006351,DNA-templated transcription; GO:0…
jg10539	K16224 senescence-induced receptor-like serine/threonine-protein kinase | (RefSeq) senescence-induced receptor-like serine/threonine-protein kinase (A)	probable LRR receptor-like serine/threonine-protein kinase At1g05700 [Prunus persica]	IOS1_ARATH RecName: Full=LRR receptor-like serine/threonine-protein kinase IOS1 {ECO:0000303|PubMed:21711359}; EC=2.7.11.- {ECO:0000255|PROSITE-ProRule:PRU00159}; AltName: Full=Protein IMPAIRED OOMYCETE SUSCEPTIBILITY 1 {ECO:0000303|PubMed:21711359}; Flags: Precursor;	A0A251PW11_PRUPE RecName: Full=Protein kinase domain-containing protein {ECO:0000259|PROSITE:PS50011};	--	GO:0016021,integral component of membrane; GO:0005886,plasma membrane; GO:0090406,pollen tube; GO:0005524,ATP binding; GO:0042802,identical protein binding; GO:0042803,protein homodimerization activity; GO:0004674,protein serine/threonine kinase activity; GO:0009738,abscisic acid-activated signaling pathway; GO:0002229,defense response to oomycetes; GO:0009788,negative regulation of abscisic acid…
jg10541	K16224 senescence-induced receptor-like serine/threonine-protein kinase | (RefSeq) senescence-induced receptor-like serine/threonine-protein kinase (A)	putative LRR receptor-like serine/threonine-protein kinase [Prunus yedoensis var. nudiflora]	IOS1_ARATH RecName: Full=LRR receptor-like serine/threonine-protein kinase IOS1 {ECO:0000303|PubMed:21711359}; EC=2.7.11.- {ECO:0000255|PROSITE-ProRule:PRU00159}; AltName: Full=Protein IMPAIRED OOMYCETE SUSCEPTIBILITY 1 {ECO:0000303|PubMed:21711359}; Flags: Precursor;	A0A314UIZ3_PRUYE SubName: Full=Putative LRR receptor-like serine/threonine-protein kinase {ECO:0000313|EMBL:PQM37360.1};	--	GO:0016021,integral component of membrane; GO:0005886,plasma membrane; GO:0090406,pollen tube; GO:0005524,ATP binding; GO:0042802,identical protein binding; GO:0042803,protein homodimerization activity; GO:0004674,protein serine/threonine kinase activity; GO:0009738,abscisic acid-activated signaling pathway; GO:0002229,defense response to oomycetes; GO:0009788,negative regulation of abscisic acid…
jg10542	K16224 senescence-induced receptor-like serine/threonine-protein kinase | (RefSeq) senescence-induced receptor-like serine/threonine-protein kinase (A)	LRR receptor-like serine/threonine-protein kinase IOS1 isoform X1 [Rosa chinensis]	IOS1_ARATH RecName: Full=LRR receptor-like serine/threonine-protein kinase IOS1 {ECO:0000303|PubMed:21711359}; EC=2.7.11.- {ECO:0000255|PROSITE-ProRule:PRU00159}; AltName: Full=Protein IMPAIRED OOMYCETE SUSCEPTIBILITY 1 {ECO:0000303|PubMed:21711359}; Flags: Precursor;	A0A2P6RXP3_ROSCH SubName: Full=Putative transferase, protein kinase RLK-Pelle-LRR-I-1 family {ECO:0000313|EMBL:PRQ51203.1}; EC=2.7.-.- {ECO:0000313|EMBL:PRQ51203.1};	--	GO:0016021,integral component of membrane; GO:0005886,plasma membrane; GO:0090406,pollen tube; GO:0005524,ATP binding; GO:0042802,identical protein binding; GO:0042803,protein homodimerization activity; GO:0004674,protein serine/threonine kinase activity; GO:0009738,abscisic acid-activated signaling pathway; GO:0002229,defense response to oomycetes; GO:0009788,negative regulation of abscisic acid…
jg10551	K12125 protein EARLY FLOWERING 3 | (RefSeq) ELF3-like protein 2 isoform X1 (A)	ELF3-like protein 2 isoform X1 [Rosa chinensis]	ELF32_ORYSJ RecName: Full=ELF3-like protein 2 {ECO:0000305};	A0A2P6RXT6_ROSCH SubName: Full=Uncharacterized protein {ECO:0000313|EMBL:PRQ51214.1};	--	GO:0005634,nucleus; GO:0009908,flower development; GO:2000028,regulation of photoperiodism, flowering; GO:0000003,reproduction; GO:0003006,developmental process involved in reproduction; GO:0007275,multicellular organism development; GO:0008150,biological_process; GO:0009791,post-embryonic development; GO:0022414,reproductive process; GO:0032501,multicellular organismal process; GO:0032502,develo…
jg10558	K21604 jasmonoyl-L-amino acid hydrolase [EC:3.5.1.127] | (RefSeq) IAA-amino acid hydrolase ILR1-like 4 (A)	PREDICTED: IAA-amino acid hydrolase ILR1-like 4 [Fragaria vesca subsp. vesca]	ILL4_ARATH RecName: Full=IAA-amino acid hydrolase ILR1-like 4 {ECO:0000303|PubMed:10072397}; EC=3.5.1.- {ECO:0000305}; AltName: Full=jasmonoyl-L-amino acid hydrolase {ECO:0000305}; EC=3.5.1.127 {ECO:0000269|PubMed:24052260}; Flags: Precursor;	A0A2P6RXT1_ROSCH SubName: Full=Putative peptidase M20 {ECO:0000313|EMBL:PRQ51226.1};	--	GO:0005783,endoplasmic reticulum; GO:0005788,endoplasmic reticulum lumen; GO:0005634,nucleus; GO:0016787,hydrolase activity; GO:0010179,IAA-Ala conjugate hydrolase activity; GO:0046872,metal ion binding; GO:0009850,auxin metabolic process; GO:0009611,response to wounding; GO:0003674,molecular_function; GO:0003824,catalytic activity; GO:0010178,IAA-amino acid conjugate hydrolase activity; GO:00168…
jg10559	K11843 ubiquitin carboxyl-terminal hydrolase 14 [EC:3.4.19.12] | (RefSeq) uncharacterized protein LOC112776323 (A)	uncharacterized protein LOC112188131 [Rosa chinensis]	FBL25_ARATH RecName: Full=F-box/LRR-repeat protein 25;	A0A2P6RXV9_ROSCH SubName: Full=Putative F-box domain, leucine-rich repeat domain, L domain-containing protein {ECO:0000313|EMBL:PRQ51234.1};	--	--
jg10570	--	probable LRR receptor-like serine/threonine-protein kinase RKF3 [Punica granatum]	RKF3_ARATH RecName: Full=Probable LRR receptor-like serine/threonine-protein kinase RKF3; EC=2.7.11.1; AltName: Full=Receptor-like kinase in flowers 3; Flags: Precursor;	A0A2I0JU48_PUNGR SubName: Full=probable LRR receptor-like serine/threonine-protein kinase RKF3 {ECO:0000313|RefSeq:XP_031400263.1};	Serine/threonine protein kinase	GO:0016021,integral component of membrane; GO:0005886,plasma membrane; GO:0005524,ATP binding; GO:0106310,protein serine kinase activity; GO:0004674,protein serine/threonine kinase activity; GO:0006468,protein phosphorylation; GO:0000166,nucleotide binding; GO:0003674,molecular_function; GO:0005488,binding; GO:0017076,purine nucleotide binding; GO:0030554,adenyl nucleotide binding; GO:0032553,rib…
jg10579	K19327 anoctamin-10 | (RefSeq) anoctamin-like protein At1g73020 (A)	PREDICTED: anoctamin-like protein At1g73020 isoform X1 [Fragaria vesca subsp. vesca]	CACLC_ARATH RecName: Full=Anoctamin-like protein At1g73020;	A0A2P6RXS7_ROSCH SubName: Full=Putative anoctamin {ECO:0000313|EMBL:PRQ51248.1};	Protein required for meiotic chromosome segregation	GO:0034707,chloride channel complex; GO:0005886,plasma membrane; GO:0005254,chloride channel activity; GO:1902476,chloride transmembrane transport; GO:0055085,transmembrane transport; GO:0003674,molecular_function; GO:0005215,transporter activity; GO:0005216,ion channel activity; GO:0005253,anion channel activity; GO:0008509,anion transmembrane transporter activity; GO:0015075,ion transmembrane t…
jg10580	--	hypothetical protein RchiOBHm_Chr2g0142321 [Rosa chinensis]	--	A0A2P6RXS9_ROSCH SubName: Full=Uncharacterized protein {ECO:0000313|EMBL:PRQ51249.1};	--	--
jg10581	K07874 Ras-related protein Rab-1A | (RefSeq) GTP-binding protein YPTM2-like (A)	PREDICTED: GTP-binding protein YPTM2-like [Fragaria vesca subsp. vesca]	YPTM2_MAIZE RecName: Full=GTP-binding protein YPTM2;	A0A2P6RXU0_ROSCH SubName: Full=Putative small GTPase superfamily, P-loop containing nucleoside triphosphate hydrolase {ECO:0000313|EMBL:PRQ51253.1};	GTPase Rab1/YPT1, small G protein superfamily, and related GTP-binding proteins	GO:0000139,Golgi membrane; GO:0005886,plasma membrane; GO:0032588,trans-Golgi network membrane; GO:0005525,GTP binding; GO:0003924,GTPase activity; GO:0006888,endoplasmic reticulum to Golgi vesicle-mediated transport; GO:0015031,protein transport; GO:0016192,vesicle-mediated transport; GO:0000166,nucleotide binding; GO:0003674,molecular_function; GO:0005488,binding; GO:0017076,purine nucleotide b…
jg10582	K02903 large subunit ribosomal protein L28e | (RefSeq) 60S ribosomal protein L28-1 (A)	60S ribosomal protein L28-1 [Rosa chinensis]	RL281_ARATH RecName: Full=60S ribosomal protein L28-1 {ECO:0000303|PubMed:11598216}; AltName: Full=Protein ASYMMETRIC LEAVES1/2 ENHANCER 5 {ECO:0000303|PubMed:18305007};	A0A2P6RXX8_ROSCH SubName: Full=Putative ribosomal protein L28e {ECO:0000313|EMBL:PRQ51254.1};	60S ribosomal protein L28	GO:0009507,chloroplast; GO:0005737,cytoplasm; GO:0022625,cytosolic large ribosomal subunit; GO:0022626,cytosolic ribosome; GO:0005739,mitochondrion; GO:0005730,nucleolus; GO:0005654,nucleoplasm; GO:0005634,nucleus; GO:0009505,plant-type cell wall; GO:0005886,plasma membrane; GO:0009506,plasmodesma; GO:0003729,mRNA binding; GO:0003735,structural constituent of ribosome; GO:0009955,adaxial/abaxial …
jg10587	K13457 disease resistance protein RPM1 | (RefSeq) disease resistance protein RPM1 (A)	putative disease resistance protein RGA3 [Rosa chinensis]	RGA1_SOLBU RecName: Full=Putative disease resistance protein RGA1; AltName: Full=RGA3-blb;	A0A2P6RX80_ROSCH SubName: Full=Putative P-loop containing nucleoside triphosphate hydrolase, leucine-rich repeat domain, L {ECO:0000313|EMBL:PRQ51031.1};	Apoptotic ATPase	GO:0043531,ADP binding; GO:0005524,ATP binding; GO:0050832,defense response to fungus; GO:0000166,nucleotide binding; GO:0003674,molecular_function; GO:0005488,binding; GO:0017076,purine nucleotide binding; GO:0030554,adenyl nucleotide binding; GO:0032553,ribonucleotide binding; GO:0032555,purine ribonucleotide binding; GO:0032559,adenyl ribonucleotide binding; GO:0036094,small molecule binding; …
jg10588	K00262 glutamate dehydrogenase (NADP+) [EC:1.4.1.4] | (RefSeq) NADP-specific glutamate dehydrogenase isoform X1 (A)	NADP-specific glutamate dehydrogenase isoform X1 [Rosa chinensis]	DHE4_CHLSO RecName: Full=NADP-specific glutamate dehydrogenase; Short=NADP-GDH; EC=1.4.1.4; Flags: Fragment;	A0A2P6RXW7_ROSCH SubName: Full=Putative glutamate dehydrogenase (NADP(+)) {ECO:0000313|EMBL:PRQ51265.1}; EC=1.4.1.4 {ECO:0000313|EMBL:PRQ51265.1};	Glutamate/leucine/phenylalanine/valine dehydrogenases	GO:0009507,chloroplast; GO:0004354,glutamate dehydrogenase (NADP+) activity; GO:0006520,cellular amino acid metabolic process; GO:0003674,molecular_function; GO:0003824,catalytic activity; GO:0004353,glutamate dehydrogenase [NAD(P)+] activity; GO:0016491,oxidoreductase activity; GO:0016638,oxidoreductase activity, acting on the CH-NH2 group of donors; GO:0016639,oxidoreductase activity, acting on…
jg10591	K20043 clathrin coat assembly protein AP180 | (RefSeq) putative clathrin assembly protein At5g35200 (A)	dof zinc finger protein DOF3.1 [Rosa chinensis]	DOF31_ARATH RecName: Full=Dof zinc finger protein DOF3.1; Short=AtDOF3.1;	A0A2P6RXV2_ROSCH SubName: Full=Putative transcription factor C2C2-Dof family {ECO:0000313|EMBL:PRQ51268.1};	--	GO:0005634,nucleus; GO:0003700,DNA-binding transcription factor activity; GO:0046872,metal ion binding; GO:0000976,transcription cis-regulatory region binding; GO:0006355,regulation of DNA-templated transcription; GO:0003674,molecular_function; GO:0140110,transcription regulator activity; GO:0005488,binding; GO:0043167,ion binding; GO:0043169,cation binding; GO:0001067,transcription regulatory re…
jg10592	K02140 F-type H+-transporting ATPase subunit g | (RefSeq) uncharacterized LOC105351238 (A)	PREDICTED: uncharacterized protein LOC105351238 [Fragaria vesca subsp. vesca]	--	A0A2P6RXU7_ROSCH SubName: Full=Putative ATP synthase, F0 complex, subunit G {ECO:0000313|EMBL:PRQ51269.1};	--	GO:0000276,mitochondrial proton-transporting ATP synthase complex, coupling factor F(o); GO:0015078,proton transmembrane transporter activity; GO:0015986,proton motive force-driven ATP synthesis; GO:0003674,molecular_function; GO:0005215,transporter activity; GO:0008324,cation transmembrane transporter activity; GO:0015075,ion transmembrane transporter activity; GO:0015318,inorganic molecular ent…
jg10602	K13248 pyridoxal phosphate phosphatase PHOSPHO2 [EC:3.1.3.74] | (RefSeq) inorganic pyrophosphatase 1 (A)	inorganic pyrophosphatase 1 [Rosa chinensis]	PPSP1_ARATH RecName: Full=Inorganic pyrophosphatase 1; Short=AtPPsPase1; Short=PPi phosphatase 1; Short=Pyrophosphate-specific phosphatase 1; EC=3.6.1.1; AltName: Full=Protein PHOSPHATE STARVATION-INDUCED GENE 2; Short=AtPS2;	A0A2P6RXW8_ROSCH SubName: Full=Putative inorganic diphosphatase {ECO:0000313|EMBL:PRQ51271.1}; EC=3.6.1.1 {ECO:0000313|EMBL:PRQ51271.1};	Predicted haloacid dehalogenase-like hydrolase	GO:0004427,inorganic diphosphate phosphatase activity; GO:0046872,metal ion binding; GO:0016791,phosphatase activity; GO:0016462,pyrophosphatase activity; GO:0071456,cellular response to hypoxia; GO:0016036,cellular response to phosphate starvation; GO:0051262,protein tetramerization; GO:0003674,molecular_function; GO:0003824,catalytic activity; GO:0016787,hydrolase activity; GO:0016817,hydrolase…
jg10605	--	hypothetical protein RchiOBHm_Chr2g0142651 [Rosa chinensis]	--	A0A2P6RXV5_ROSCH SubName: Full=Uncharacterized protein {ECO:0000313|EMBL:PRQ51279.1};	--	--
jg10614	K12876 RNA-binding protein 8A | (RefSeq) RNA-binding protein Y14A-like (A)	hypothetical protein RHMOL_Rhmol10G0141400 [Rhododendron molle]	Y14A_ORYSJ RecName: Full=RNA-binding protein Y14A {ECO:0000305}; Short=OsY14a {ECO:0000303|PubMed:24416299}; AltName: Full=RNA-binding protein 8A {ECO:0000305};	A0A5D3DVD3_CUCME SubName: Full=RNA-binding protein 8A {ECO:0000313|EMBL:TYK27757.1};	RNA-binding protein RBM8/Tsunagi (RRM superfamily)	GO:0005737,cytoplasm; GO:0035145,exon-exon junction complex; GO:0003729,mRNA binding; GO:0006397,mRNA processing; GO:0051028,mRNA transport; GO:0000184,nuclear-transcribed mRNA catabolic process, nonsense-mediated decay; GO:0010628,positive regulation of gene expression; GO:0006417,regulation of translation; GO:0008380,RNA splicing; GO:0003674,molecular_function; GO:0003676,nucleic acid binding; …
jg10615	K05665 ATP-binding cassette, subfamily C (CFTR/MRP), member 1 [EC:7.6.2.3] | (RefSeq) ABC transporter C family member 8 (A)	ABC transporter C family member 8 isoform X1 [Rosa chinensis]	AB8C_ARATH RecName: Full=ABC transporter C family member 8; Short=ABC transporter ABCC.8; Short=AtABCC8; EC=7.6.2.2; AltName: Full=ATP-energized glutathione S-conjugate pump 6; AltName: Full=Glutathione S-conjugate-transporting ATPase 6; AltName: Full=Multidrug resistance-associated protein 6; Flags: Precursor;	A0A2P6RXZ4_ROSCH RecName: Full=ABC-type xenobiotic transporter {ECO:0000256|ARBA:ARBA00012191}; EC=7.6.2.2 {ECO:0000256|ARBA:ARBA00012191};	Multidrug resistance-associated protein/mitoxantrone resistance protein, ABC superfamily	GO:0005829,cytosol; GO:0016021,integral component of membrane; GO:0016020,membrane; GO:0000325,plant-type vacuole; GO:0005774,vacuolar membrane; GO:0008559,ABC-type xenobiotic transporter activity; GO:0005524,ATP binding; GO:0042626,ATPase-coupled transmembrane transporter activity; GO:0055085,transmembrane transport; GO:0003674,molecular_function; GO:0005215,transporter activity; GO:0015399,prim…
jg10616	K04733 interleukin-1 receptor-associated kinase 4 [EC:2.7.11.1] | (RefSeq) proline-rich receptor-like protein kinase PERK12 (A)	inactive protein kinase SELMODRAFT_444075 [Rosa chinensis]	Y4407_SELML RecName: Full=Inactive protein kinase SELMODRAFT_444075;	A0A2P6RXY1_ROSCH RecName: Full=Protein kinase domain-containing protein {ECO:0000259|PROSITE:PS50011};	Serine/threonine protein kinase	GO:0005524,ATP binding; GO:0004672,protein kinase activity; GO:0006468,protein phosphorylation; GO:0000166,nucleotide binding; GO:0003674,molecular_function; GO:0005488,binding; GO:0017076,purine nucleotide binding; GO:0030554,adenyl nucleotide binding; GO:0032553,ribonucleotide binding; GO:0032555,purine ribonucleotide binding; GO:0032559,adenyl ribonucleotide binding; GO:0035639,purine ribonucl…
jg10619	K20359 PRA1 family protein 1 | (RefSeq) PRA1 family protein F2 (A)	PREDICTED: PRA1 family protein F2 [Fragaria vesca subsp. vesca]	PR1F2_ARATH RecName: Full=PRA1 family protein F2 {ECO:0000303|PubMed:18583532}; Short=AtPRA1.F2 {ECO:0000303|PubMed:18583532}; AltName: Full=Prenylated Rab acceptor 7 {ECO:0000303|PubMed:18845362};	A0A2P6RXZ7_ROSCH RecName: Full=PRA1 family protein {ECO:0000256|RuleBase:RU363107};	Prenylated rab acceptor 1	GO:0005783,endoplasmic reticulum; GO:0010008,endosome membrane; GO:0005794,Golgi apparatus; GO:0016021,integral component of membrane; GO:0000325,plant-type vacuole; GO:0005774,vacuolar membrane; GO:0016192,vesicle-mediated transport; GO:0006810,transport; GO:0008150,biological_process; GO:0051179,localization; GO:0051234,establishment of localization; GO:0005575,cellular_component; GO:0005622,in…
jg10620	K01115 phospholipase D1/2 [EC:3.1.4.4] | (RefSeq) phospholipase D epsilon (A)	PREDICTED: phospholipase D epsilon [Fragaria vesca subsp. vesca]	PLDA4_ARATH RecName: Full=Phospholipase D alpha 4 {ECO:0000303|PubMed:11891260}; Short=AtPLDalpha4 {ECO:0000303|PubMed:11891260}; Short=PLD alpha 4 {ECO:0000303|PubMed:11891260}; EC=3.1.4.4 {ECO:0000250|UniProtKB:Q38882}; AltName: Full=PLDalpha3; AltName: Full=Phospholipase D epsilon {ECO:0000303|PubMed:19143999}; Short=AtPLDepsilon {ECO:0000303|PubMed:19143999}; Short=PLD epsilon {ECO:0000303|Pu…	A0A2P6RXZ5_ROSCH RecName: Full=Phospholipase D {ECO:0000256|ARBA:ARBA00012027, ECO:0000256|PIRNR:PIRNR036470}; EC=3.1.4.4 {ECO:0000256|ARBA:ARBA00012027, ECO:0000256|PIRNR:PIRNR036470};	Phospholipase D1	GO:0005886,plasma membrane; GO:0005509,calcium ion binding; GO:0070290,N-acylphosphatidylethanolamine-specific phospholipase D activity; GO:0004630,phospholipase D activity; GO:0051301,cell division; GO:0006995,cellular response to nitrogen starvation; GO:0016036,cellular response to phosphate starvation; GO:0051365,cellular response to potassium ion starvation; GO:0009825,multidimensional cell g…
jg10621	K06268 serine/threonine-protein phosphatase 2B regulatory subunit | (RefSeq) calcineurin B-like protein 10 (A)	calcineurin B-like protein 10 isoform X4 [Rosa chinensis]	CNBLA_ARATH RecName: Full=Calcineurin B-like protein 10; AltName: Full=SOS3-like calcium binding protein 8; Short=SCaBP8;	A0A2P6RXY4_ROSCH SubName: Full=Putative parvalbumin {ECO:0000313|EMBL:PRQ51298.1};	Ca2+/calmodulin-dependent protein phosphatase (calcineurin subunit B), EF-Hand superfamily protein	GO:0005737,cytoplasm; GO:0005768,endosome; GO:0009705,plant-type vacuole membrane; GO:0005886,plasma membrane; GO:0005509,calcium ion binding; GO:0019900,kinase binding; GO:0019722,calcium-mediated signaling; GO:0042538,hyperosmotic salinity response; GO:0050801,ion homeostasis; GO:0043266,regulation of potassium ion transport; GO:0003674,molecular_function; GO:0005488,binding; GO:0043167,ion bin…
jg10622	K03257 translation initiation factor 4A | (RefSeq) eukaryotic initiation factor 4A-9-like (A)	protein FLX-like 3 [Rosa chinensis]	FLXL3_ARATH RecName: Full=Protein FLX-like 3; Short=AtFLXL3;	A0A2P6RXX9_ROSCH SubName: Full=Uncharacterized protein {ECO:0000313|EMBL:PRQ51299.1};	--	GO:0005634,nucleus; GO:0030154,cell differentiation; GO:0009908,flower development; GO:0008150,biological_process; GO:0009987,cellular process; GO:0032502,developmental process; GO:0048869,cellular developmental process; GO:0000003,reproduction; GO:0003006,developmental process involved in reproduction; GO:0007275,multicellular organism development; GO:0009791,post-embryonic development; GO:00224…
jg10623	K12638 3-epi-6-deoxocathasterone 23-monooxygenase [EC:1.14.14.147] | (RefSeq) 3-epi-6-deoxocathasterone 23-monooxygenase CYP90D1 isoform X1 (A)	3-epi-6-deoxocathasterone 23-monooxygenase CYP90D1 isoform X1 [Rosa chinensis]	C90D1_ARATH RecName: Full=3-epi-6-deoxocathasterone 23-monooxygenase CYP90D1 {ECO:0000305}; Short=3-dehydro-6-deoxoteasterone synthase {ECO:0000303|PubMed:17138693}; EC=1.14.14.147 {ECO:0000269|PubMed:17138693}; AltName: Full=(22R,23R)-22,23-dihydroxy-campest-4-en-3-one synthase {ECO:0000303|PubMed:17138693}; EC=1.14.14.- {ECO:0000269|PubMed:17138693}; AltName: Full=(22R,23R)-22,23-dihydroxycampe…	A0A2P6RXZ1_ROSCH SubName: Full=Putative 3-epi-6-deoxocathasterone 23-monooxygenase {ECO:0000313|EMBL:PRQ51303.1}; EC=1.14.14.147 {ECO:0000313|EMBL:PRQ51303.1};	Cytochrome P450 CYP4/CYP19/CYP26 subfamilies	GO:0005789,endoplasmic reticulum membrane; GO:0016021,integral component of membrane; GO:0102097,(22S)-22-hydroxy-5alpha-campestan-3-one C-23 hydroxylase activity; GO:0102136,3-epi-6-deoxocathasterone C-23 hydroxylase activity; GO:0020037,heme binding; GO:0005506,iron ion binding; GO:0004497,monooxygenase activity; GO:0016491,oxidoreductase activity; GO:0016709,oxidoreductase activity, acting on …
jg10632	K09645 vitellogenic carboxypeptidase-like protein [EC:3.4.16.-] | (RefSeq) serine carboxypeptidase-like 50 (A)	serine carboxypeptidase-like 50 [Potentilla anserina]	SCP50_ARATH RecName: Full=Serine carboxypeptidase-like 50; EC=3.4.16.-; Flags: Precursor;	A0A2P6R3G8_ROSCH RecName: Full=Carboxypeptidase {ECO:0000256|RuleBase:RU361156}; EC=3.4.16.- {ECO:0000256|RuleBase:RU361156};	Serine carboxypeptidases (lysosomal cathepsin A)	GO:0005576,extracellular region; GO:0000325,plant-type vacuole; GO:0004185,serine-type carboxypeptidase activity; GO:0006508,proteolysis; GO:0003674,molecular_function; GO:0003824,catalytic activity; GO:0004180,carboxypeptidase activity; GO:0008233,peptidase activity; GO:0008236,serine-type peptidase activity; GO:0008238,exopeptidase activity; GO:0016787,hydrolase activity; GO:0017171,serine hydr…
jg10633	K09645 vitellogenic carboxypeptidase-like protein [EC:3.4.16.-] | (RefSeq) serine carboxypeptidase-like 50 (A)	unnamed protein product [Prunus armeniaca]	SCP50_ARATH RecName: Full=Serine carboxypeptidase-like 50; EC=3.4.16.-; Flags: Precursor;	A0A6J5W788_PRUAR RecName: Full=Carboxypeptidase {ECO:0000256|RuleBase:RU361156}; EC=3.4.16.- {ECO:0000256|RuleBase:RU361156};	Serine carboxypeptidases (lysosomal cathepsin A)	GO:0005576,extracellular region; GO:0000325,plant-type vacuole; GO:0004185,serine-type carboxypeptidase activity; GO:0006508,proteolysis; GO:0003674,molecular_function; GO:0003824,catalytic activity; GO:0004180,carboxypeptidase activity; GO:0008233,peptidase activity; GO:0008236,serine-type peptidase activity; GO:0008238,exopeptidase activity; GO:0016787,hydrolase activity; GO:0017171,serine hydr…
jg10634	--	--	--	--	--	--
jg10635	K05665 ATP-binding cassette, subfamily C (CFTR/MRP), member 1 [EC:7.6.2.3] | (RefSeq) ABC transporter C family member 8 isoform X1 (A)	ABC transporter C family member 8 isoform X2 [Rosa chinensis]	AB8C_ARATH RecName: Full=ABC transporter C family member 8; Short=ABC transporter ABCC.8; Short=AtABCC8; EC=7.6.2.2; AltName: Full=ATP-energized glutathione S-conjugate pump 6; AltName: Full=Glutathione S-conjugate-transporting ATPase 6; AltName: Full=Multidrug resistance-associated protein 6; Flags: Precursor;	A0A2P6RXZ4_ROSCH RecName: Full=ABC-type xenobiotic transporter {ECO:0000256|ARBA:ARBA00012191}; EC=7.6.2.2 {ECO:0000256|ARBA:ARBA00012191};	Multidrug resistance-associated protein/mitoxantrone resistance protein, ABC superfamily	GO:0005829,cytosol; GO:0016021,integral component of membrane; GO:0016020,membrane; GO:0000325,plant-type vacuole; GO:0005774,vacuolar membrane; GO:0008559,ABC-type xenobiotic transporter activity; GO:0005524,ATP binding; GO:0042626,ATPase-coupled transmembrane transporter activity; GO:0055085,transmembrane transport; GO:0003674,molecular_function; GO:0005215,transporter activity; GO:0015399,prim…
jg10636	K12823 ATP-dependent RNA helicase DDX5/DBP2 [EC:3.6.4.13] | (RefSeq) DEAD-box ATP-dependent RNA helicase 20 (A)	DEAD-box ATP-dependent RNA helicase 20 isoform X3 [Rosa chinensis]	RH20_ARATH RecName: Full=DEAD-box ATP-dependent RNA helicase 20; EC=3.6.4.13;	A0A2P6RY10_ROSCH SubName: Full=Putative RNA helicase {ECO:0000313|EMBL:PRQ51306.1}; EC=3.6.4.13 {ECO:0000313|EMBL:PRQ51306.1};	ATP-dependent RNA helicase	GO:0005634,nucleus; GO:1990904,ribonucleoprotein complex; GO:0005524,ATP binding; GO:0016887,ATP hydrolysis activity; GO:0003723,RNA binding; GO:0003724,RNA helicase activity; GO:0000184,nuclear-transcribed mRNA catabolic process, nonsense-mediated decay; GO:0006364,rRNA processing; GO:0000166,nucleotide binding; GO:0003674,molecular_function; GO:0005488,binding; GO:0017076,purine nucleotide bind…
jg10646	K12309 beta-galactosidase [EC:3.2.1.23] | (RefSeq) beta-galactosidase 2 (A)	PREDICTED: beta-galactosidase 1 [Fragaria vesca subsp. vesca]	BGAL1_ARATH RecName: Full=Beta-galactosidase 1; Short=Lactase 1; EC=3.2.1.23; Flags: Precursor;	Q93X58_FRAAN RecName: Full=Beta-galactosidase {ECO:0000256|ARBA:ARBA00012756, ECO:0000256|RuleBase:RU000675}; EC=3.2.1.23 {ECO:0000256|ARBA:ARBA00012756, ECO:0000256|RuleBase:RU000675};	Beta-galactosidase	GO:0048046,apoplast; GO:0005829,cytosol; GO:0009505,plant-type cell wall; GO:0009506,plasmodesma; GO:0005773,vacuole; GO:0004565,beta-galactosidase activity; GO:0030246,carbohydrate binding; GO:0005975,carbohydrate metabolic process; GO:0003674,molecular_function; GO:0003824,catalytic activity; GO:0004553,hydrolase activity, hydrolyzing O-glycosyl compounds; GO:0015925,galactosidase activity; GO:…
jg10647	--	uncharacterized protein LOC112190973 [Rosa chinensis]	--	A0A2P6RY14_ROSCH SubName: Full=Uncharacterized protein {ECO:0000313|EMBL:PRQ51310.1};	Predicted dehydrogenase	GO:0016021,integral component of membrane; GO:0005575,cellular_component; GO:0016020,membrane; GO:0031224,intrinsic component of membrane; GO:0110165,cellular anatomical entity
jg10649	K10752 histone-binding protein RBBP4 | (RefSeq) WD-40 repeat-containing protein MSI4 (A)	WD-40 repeat-containing protein MSI4 [Rosa chinensis]	MSI4_ARATH RecName: Full=WD-40 repeat-containing protein MSI4 {ECO:0000305}; AltName: Full=Altered cold-responsive gene 1 protein {ECO:0000303|PubMed:14745450}; AltName: Full=Nucleosome remodeling factor complex component 4; AltName: Full=Protein MULTICOPY SUPPRESSOR OF IRA1 4 {ECO:0000303|PubMed:9872415}; Short=AtMSI4 {ECO:0000303|PubMed:9872415};	A0A2P6RY11_ROSCH SubName: Full=Putative transcription factor WD40-like family {ECO:0000313|EMBL:PRQ51329.1};	Nucleosome remodeling factor, subunit CAF1/NURF55/MSI1	GO:0080008,Cul4-RING E3 ubiquitin ligase complex; GO:0005737,cytoplasm; GO:0005829,cytosol; GO:0035098,ESC/E(Z) complex; GO:0000118,histone deacetylase complex; GO:0005739,mitochondrion; GO:0005730,nucleolus; GO:0005634,nucleus; GO:0042393,histone binding; GO:0046872,metal ion binding; GO:0030154,cell differentiation; GO:0006338,chromatin remodeling; GO:0006281,DNA repair; GO:0009908,flower devel…
jg10653	K22698 protein SEY1 [EC:3.6.5.-] | (RefSeq) protein ROOT HAIR DEFECTIVE 3 (A)	protein ROOT HAIR DEFECTIVE 3 [Rosa chinensis]	RHD3_ARATH RecName: Full=Protein ROOT HAIR DEFECTIVE 3 {ECO:0000255|HAMAP-Rule:MF_03109}; EC=3.6.5.- {ECO:0000255|HAMAP-Rule:MF_03109}; AltName: Full=Protein FRAGILE FIBER 4 {ECO:0000255|HAMAP-Rule:MF_03109}; AltName: Full=Protein SEY1 homolog 1 {ECO:0000255|HAMAP-Rule:MF_03109};	A0A2P6RY34_ROSCH RecName: Full=Protein ROOT HAIR DEFECTIVE 3 homolog {ECO:0000256|HAMAP-Rule:MF_03109}; EC=3.6.5.- {ECO:0000256|HAMAP-Rule:MF_03109}; AltName: Full=Protein SEY1 homolog {ECO:0000256|HAMAP-Rule:MF_03109};	GTP-binding protein	GO:0005737,cytoplasm; GO:0005829,cytosol; GO:0005783,endoplasmic reticulum; GO:0005789,endoplasmic reticulum membrane; GO:0000139,Golgi membrane; GO:0016021,integral component of membrane; GO:0000325,plant-type vacuole; GO:0005886,plasma membrane; GO:0005525,GTP binding; GO:0003924,GTPase activity; GO:0030036,actin cytoskeleton organization; GO:0009932,cell tip growth; GO:0016320,endoplasmic reti…
jg10654	K15403 fatty acid omega-hydroxy dehydrogenase [EC:1.1.-.-] | (RefSeq) protein HOTHEAD (A)	protein HOTHEAD [Rosa chinensis]	HTH_ARATH RecName: Full=Protein HOTHEAD; AltName: Full=Protein ADHESION OF CALYX EDGES; Flags: Precursor;	A0A2P6RY38_ROSCH RecName: Full=(R)-mandelonitrile lyase {ECO:0000256|ARBA:ARBA00013074}; EC=4.1.2.10 {ECO:0000256|ARBA:ARBA00013074};	Glucose dehydrogenase/choline dehydrogenase/mandelonitrile lyase (GMC oxidoreductase family)	GO:0005576,extracellular region; GO:0050660,flavin adenine dinucleotide binding; GO:0046593,mandelonitrile lyase activity; GO:0016614,oxidoreductase activity, acting on CH-OH group of donors; GO:0007267,cell-cell signaling; GO:0009553,embryo sac development; GO:0010430,fatty acid omega-oxidation; GO:0000166,nucleotide binding; GO:0003674,molecular_function; GO:0005488,binding; GO:0036094,small mo…
jg10655	K13430 serine/threonine-protein kinase PBS1 [EC:2.7.11.1] | (RefSeq) probable serine/threonine-protein kinase PBL7 (A)	receptor-like serine/threonine-protein kinase ALE2 isoform X1 [Rosa chinensis]	ALE2_ARATH RecName: Full=Receptor-like serine/threonine-protein kinase ALE2; EC=2.7.11.1; AltName: Full=Protein ABNORMAL LEAF SHAPE 2; Flags: Precursor;	A0A2P6RY20_ROSCH RecName: Full=Protein kinase domain-containing protein {ECO:0000259|PROSITE:PS50011};	Serine/threonine protein kinase	GO:0016021,integral component of membrane; GO:0005886,plasma membrane; GO:0005524,ATP binding; GO:0016301,kinase activity; GO:0106310,protein serine kinase activity; GO:0004674,protein serine/threonine kinase activity; GO:0030154,cell differentiation; GO:0090558,plant epidermis development; GO:1905393,plant organ formation; GO:0046777,protein autophosphorylation; GO:0010068,protoderm histogenesis…
jg10657	K04077 chaperonin GroEL [EC:5.6.1.7] | (RefSeq) chaperonin CPN60-like 2, mitochondrial (A)	PREDICTED: uncharacterized protein LOC101291137 [Fragaria vesca subsp. vesca]	NHL13_ARATH RecName: Full=NDR1/HIN1-like protein 13 {ECO:0000303|PubMed:26206852};	A0A2P6RY47_ROSCH SubName: Full=Putative Late embryogenesis abundant protein, LEA-14 {ECO:0000313|EMBL:PRQ51342.1};	--	GO:0016021,integral component of membrane; GO:0005886,plasma membrane; GO:0009506,plasmodesma; GO:0042742,defense response to bacterium; GO:0006950,response to stress; GO:0006952,defense response; GO:0008150,biological_process; GO:0009605,response to external stimulus; GO:0009607,response to biotic stimulus; GO:0009617,response to bacterium; GO:0043207,response to external biotic stimulus; GO:004…
jg10658	K04077 chaperonin GroEL [EC:5.6.1.7] | (RefSeq) chaperonin CPN60-like 2, mitochondrial (A)	chaperonin CPN60-like 2, mitochondrial [Rosa chinensis]	CH60C_ARATH RecName: Full=Chaperonin CPN60-like 2, mitochondrial; AltName: Full=HSP60-like 2; Flags: Precursor;	A0A2P6RY35_ROSCH SubName: Full=Putative chaperonin Cpn60/TCP-1 family, groEL-like apical domain, groEL-like equatorial {ECO:0000313|EMBL:PRQ51343.1};	Mitochondrial chaperonin, Cpn60/Hsp60p	GO:0005829,cytosol; GO:0005739,mitochondrion; GO:0000325,plant-type vacuole; GO:0005524,ATP binding; GO:0140662,ATP-dependent protein folding chaperone; GO:0006457,protein folding; GO:0042026,protein refolding; GO:0000166,nucleotide binding; GO:0003674,molecular_function; GO:0005488,binding; GO:0017076,purine nucleotide binding; GO:0030554,adenyl nucleotide binding; GO:0032553,ribonucleotide bind…
jg10659	K04077 chaperonin GroEL [EC:5.6.1.7] | (RefSeq) chaperonin CPN60-like 2, mitochondrial (A)	chaperonin CPN60-like 2, mitochondrial [Rosa chinensis]	CH60C_ARATH RecName: Full=Chaperonin CPN60-like 2, mitochondrial; AltName: Full=HSP60-like 2; Flags: Precursor;	A0A2P6RY35_ROSCH SubName: Full=Putative chaperonin Cpn60/TCP-1 family, groEL-like apical domain, groEL-like equatorial {ECO:0000313|EMBL:PRQ51343.1};	Mitochondrial chaperonin, Cpn60/Hsp60p	GO:0005829,cytosol; GO:0005739,mitochondrion; GO:0000325,plant-type vacuole; GO:0005524,ATP binding; GO:0140662,ATP-dependent protein folding chaperone; GO:0006457,protein folding; GO:0042026,protein refolding; GO:0000166,nucleotide binding; GO:0003674,molecular_function; GO:0005488,binding; GO:0017076,purine nucleotide binding; GO:0030554,adenyl nucleotide binding; GO:0032553,ribonucleotide bind…
jg10665	K22733 magnesium transporter | (RefSeq) uncharacterized protein LOC102612526 (A)	putative pentatricopeptide repeat-containing protein At1g17630 [Rosa chinensis]	PPR47_ARATH RecName: Full=Putative pentatricopeptide repeat-containing protein At1g17630;	A0A251PVH8_PRUPE SubName: Full=Uncharacterized protein {ECO:0000313|EMBL:ONI15548.1};	FOG: PPR repeat	GO:0031930,mitochondria-nucleus signaling pathway; GO:0007154,cell communication; GO:0007165,signal transduction; GO:0008150,biological_process; GO:0009987,cellular process; GO:0023052,signaling; GO:0050789,regulation of biological process; GO:0050794,regulation of cellular process; GO:0050896,response to stimulus; GO:0051716,cellular response to stimulus; GO:0065007,biological regulation
jg10668	K25870 zinc finger protein IDD3/4/5/6/7/8/9/10/11/12/13 | (RefSeq) protein indeterminate-domain 7 (A)	PREDICTED: protein indeterminate-domain 7 [Fragaria vesca subsp. vesca]	IDD7_ARATH RecName: Full=Protein indeterminate-domain 7 {ECO:0000303|PubMed:16784536};	A0A2P6RY51_ROSCH SubName: Full=Putative transcription factor C2H2 family {ECO:0000313|EMBL:PRQ51355.1};	FOG: Zn-finger	GO:0005634,nucleus; GO:0003677,DNA binding; GO:0003700,DNA-binding transcription factor activity; GO:0046872,metal ion binding; GO:0006355,regulation of DNA-templated transcription; GO:0003674,molecular_function; GO:0003676,nucleic acid binding; GO:0005488,binding; GO:0097159,organic cyclic compound binding; GO:1901363,heterocyclic compound binding; GO:0140110,transcription regulator activity; GO…
jg1067	--	uncharacterized protein LOC112192941 [Rosa chinensis]	PSI1_ARATH RecName: Full=Protein PSK SIMULATOR 1 {ECO:0000303|PubMed:25062973}; Short=AtPSI1 {ECO:0000303|PubMed:25062973};	A0A2P6RBG6_ROSCH SubName: Full=Uncharacterized protein {ECO:0000313|EMBL:PRQ43760.1};	--	GO:0005634,nucleus; GO:0045927,positive regulation of growth; GO:0006109,regulation of carbohydrate metabolic process; GO:0043434,response to peptide hormone; GO:0008150,biological_process; GO:0040007,growth; GO:0040008,regulation of growth; GO:0048518,positive regulation of biological process; GO:0050789,regulation of biological process; GO:0065007,biological regulation; GO:0005975,carbohydrate …
jg10674	--	putative hydrolase C777.06c [Rosa chinensis]	--	A0A2P6RY57_ROSCH SubName: Full=Putative phosphoribosyl 1,2-cyclic phosphate phosphodiesterase {ECO:0000313|EMBL:PRQ51356.1}; EC=3.1.4.55 {ECO:0000313|EMBL:PRQ51356.1};	--	GO:0103043,5-phospho-alpha-D-ribosyl 1,2-cyclic phosphate phosphodiesterase activity; GO:0003674,molecular_function; GO:0003824,catalytic activity; GO:0008081,phosphoric diester hydrolase activity; GO:0016787,hydrolase activity; GO:0016788,hydrolase activity, acting on ester bonds; GO:0042578,phosphoric ester hydrolase activity
jg10675	K01193 beta-fructofuranosidase [EC:3.2.1.26] | (RefSeq) beta-fructofuranosidase, insoluble isoenzyme CWINV1 (A)	beta-fructofuranosidase, insoluble isoenzyme CWINV1 [Rosa chinensis]	INV1_ARATH RecName: Full=Beta-fructofuranosidase, insoluble isoenzyme CWINV1; EC=3.2.1.26; AltName: Full=Cell wall beta-fructosidase 1; Short=AtbetaFRUCT1; AltName: Full=Cell wall invertase 1; Short=AtcwINV1; AltName: Full=Sucrose hydrolase 1; Flags: Precursor;	A0A2P6RY43_ROSCH SubName: Full=Putative beta-fructofuranosidase {ECO:0000313|EMBL:PRQ51359.1}; EC=3.2.1.26 {ECO:0000313|EMBL:PRQ51359.1};	Beta-fructofuranosidase (invertase)	GO:0048046,apoplast; GO:0005886,plasma membrane; GO:0004564,beta-fructofuranosidase activity; GO:0005975,carbohydrate metabolic process; GO:0050832,defense response to fungus; GO:0009611,response to wounding; GO:0003674,molecular_function; GO:0003824,catalytic activity; GO:0004553,hydrolase activity, hydrolyzing O-glycosyl compounds; GO:0016787,hydrolase activity; GO:0016798,hydrolase activity, a…
jg10677	K01193 beta-fructofuranosidase [EC:3.2.1.26] | (RefSeq) beta-fructofuranosidase, insoluble isoenzyme CWINV1 (A)	beta-fructofuranosidase, insoluble isoenzyme CWINV1 [Rosa chinensis]	INV1_ARATH RecName: Full=Beta-fructofuranosidase, insoluble isoenzyme CWINV1; EC=3.2.1.26; AltName: Full=Cell wall beta-fructosidase 1; Short=AtbetaFRUCT1; AltName: Full=Cell wall invertase 1; Short=AtcwINV1; AltName: Full=Sucrose hydrolase 1; Flags: Precursor;	A0A2P6RY59_ROSCH SubName: Full=Putative beta-fructofuranosidase {ECO:0000313|EMBL:PRQ51361.1}; EC=3.2.1.26 {ECO:0000313|EMBL:PRQ51361.1};	Beta-fructofuranosidase (invertase)	GO:0048046,apoplast; GO:0005886,plasma membrane; GO:0004564,beta-fructofuranosidase activity; GO:0005975,carbohydrate metabolic process; GO:0050832,defense response to fungus; GO:0009611,response to wounding; GO:0003674,molecular_function; GO:0003824,catalytic activity; GO:0004553,hydrolase activity, hydrolyzing O-glycosyl compounds; GO:0016787,hydrolase activity; GO:0016798,hydrolase activity, a…
jg10683	K06943 nucleolar GTP-binding protein | (RefSeq) uncharacterized protein LOC108835530 (A)	uncharacterized protein LOC112165700 [Rosa chinensis]	RNHX1_ARATH RecName: Full=Putative ribonuclease H protein At1g65750; EC=3.1.26.4;	A0A2P6QFZ1_ROSCH SubName: Full=Putative RNA-directed DNA polymerase {ECO:0000313|EMBL:PRQ33081.1}; EC=2.7.7.49 {ECO:0000313|EMBL:PRQ33081.1};	FOG: Reverse transcriptase	GO:0046872,metal ion binding; GO:0003676,nucleic acid binding; GO:0004523,RNA-DNA hybrid ribonuclease activity; GO:0003674,molecular_function; GO:0005488,binding; GO:0043167,ion binding; GO:0043169,cation binding; GO:0097159,organic cyclic compound binding; GO:1901363,heterocyclic compound binding; GO:0003824,catalytic activity; GO:0004518,nuclease activity; GO:0004519,endonuclease activity; GO:0…
jg10687	K18121 glyoxylate/succinic semialdehyde reductase [EC:1.1.1.79 1.1.1.-] | (RefSeq) glyoxylate/succinic semialdehyde reductase 2, chloroplastic (A)	glyoxylate/succinic semialdehyde reductase 2, chloroplastic [Rosa chinensis]	GLYR2_ARATH RecName: Full=Glyoxylate/succinic semialdehyde reductase 2, chloroplastic; Short=AtGLYR2; Short=AtGR2; Short=SSA reductase 2; EC=1.1.1.79 {ECO:0000269|PubMed:18495639}; EC=1.1.1.n11 {ECO:0000269|PubMed:18495639}; Flags: Precursor;	A0A6P5SJN0_PRUAV SubName: Full=glyoxylate/succinic semialdehyde reductase 2, chloroplastic {ECO:0000313|RefSeq:XP_021817175.1};	Predicted dehydrogenase	GO:0009507,chloroplast; GO:0009570,chloroplast stroma; GO:0030267,glyoxylate reductase (NADP+) activity; GO:0051287,NAD binding; GO:0050661,NADP binding; GO:0016616,oxidoreductase activity, acting on the CH-OH group of donors, NAD or NADP as acceptor; GO:0003674,molecular_function; GO:0003824,catalytic activity; GO:0016491,oxidoreductase activity; GO:0016614,oxidoreductase activity, acting on CH-…
jg10689	K14213 Xaa-Pro dipeptidase [EC:3.4.13.9] | (RefSeq) probable Xaa-Pro aminopeptidase pepP (A)	transcription elongation factor SPT6 [Rosa chinensis]	--	A0A2P6RY55_ROSCH SubName: Full=Putative transcription factor interactor and regulator FHA-SMAD family {ECO:0000313|EMBL:PRQ51368.1};	--	--
jg10690	K01534 Zn2+/Cd2+-exporting ATPase [EC:7.2.2.12 7.2.2.21] | (RefSeq) putative inactive cadmium/zinc-transporting ATPase HMA3 isoform X1 (A)	putative inactive cadmium/zinc-transporting ATPase HMA3 isoform X1 [Rosa chinensis]	HMA2_ARATH RecName: Full=Cadmium/zinc-transporting ATPase HMA2; EC=7.2.2.12; EC=7.2.2.21; AltName: Full=Cadmium/zinc-transporting ATPase 3; AltName: Full=Protein HEAVY METAL ATPASE 2;	A0A2P6RY53_ROSCH SubName: Full=Putative hydrolase {ECO:0000313|EMBL:PRQ51352.1}; EC=3.6.3.- {ECO:0000313|EMBL:PRQ51352.1};	Cation transport ATPase	GO:0016021,integral component of membrane; GO:0005886,plasma membrane; GO:0005524,ATP binding; GO:0016887,ATP hydrolysis activity; GO:0015086,cadmium ion transmembrane transporter activity; GO:0046872,metal ion binding; GO:0008551,P-type cadmium transporter activity; GO:0016463,P-type zinc transporter activity; GO:0005385,zinc ion transmembrane transporter activity; GO:0055069,zinc ion homeostasi…
jg10693	K04460 serine/threonine-protein phosphatase 5 [EC:3.1.3.16] | (RefSeq) serine/threonine-protein phosphatase 7 isoform X1 (A)	serine/threonine-protein phosphatase 7 isoform X1 [Rosa chinensis]	PPP7_ARATH RecName: Full=Serine/threonine-protein phosphatase 7; EC=3.1.3.16;	A0A2P6RY76_ROSCH RecName: Full=Serine/threonine-protein phosphatase {ECO:0000256|RuleBase:RU004273}; EC=3.1.3.16 {ECO:0000256|RuleBase:RU004273};	Serine-threonine phosphatase 2A, catalytic subunit	GO:0005829,cytosol; GO:0005654,nucleoplasm; GO:0005634,nucleus; GO:0046872,metal ion binding; GO:0017018,myosin phosphatase activity; GO:0004722,protein serine/threonine phosphatase activity; GO:0009785,blue light signaling pathway; GO:0009585,red, far-red light phototransduction; GO:0009408,response to heat; GO:0003674,molecular_function; GO:0005488,binding; GO:0043167,ion binding; GO:0043169,ca…
jg10695	K26562 MFS transporter, POT/PTR family, peptide/nitrate/nicotianamine transporter | (RefSeq) uncharacterized protein LOC114308009 isoform X1 (A)	F-box/kelch-repeat protein At3g06240 [Rosa chinensis]	CPR1_ARATH RecName: Full=F-box protein CPR1; AltName: Full=Protein CONSTITUTIVE EXPRESSER OF PR GENES 1; AltName: Full=Protein CONSTITUTIVE EXPRESSER OF PR GENES 30 {ECO:0000303|PubMed:19682297};	A0A2P6RY71_ROSCH SubName: Full=Putative F-box domain, galactose oxidase/kelch, beta-propeller, F-box associated interaction {ECO:0000313|EMBL:PRQ51372.1};	--	GO:0005737,cytoplasm; GO:0005634,nucleus; GO:0031348,negative regulation of defense response; GO:0042177,negative regulation of protein catabolic process; GO:0009626,plant-type hypersensitive response; GO:0016567,protein ubiquitination; GO:0006950,response to stress; GO:0006952,defense response; GO:0008150,biological_process; GO:0031347,regulation of defense response; GO:0048519,negative regulati…
jg10697	K02914 large subunit ribosomal protein L34 | (RefSeq) uncharacterized protein LOC112185548 (A)	uncharacterized protein LOC112185548 [Rosa chinensis]	--	A0A2P6RY72_ROSCH SubName: Full=Putative D-amino-acid oxidase {ECO:0000313|EMBL:PRQ51375.1}; EC=1.4.3.3 {ECO:0000313|EMBL:PRQ51375.1};	--	GO:0005840,ribosome; GO:0003884,D-amino-acid oxidase activity; GO:0003735,structural constituent of ribosome; GO:0006412,translation; GO:0003674,molecular_function; GO:0003824,catalytic activity; GO:0016491,oxidoreductase activity; GO:0016638,oxidoreductase activity, acting on the CH-NH2 group of donors; GO:0016641,oxidoreductase activity, acting on the CH-NH2 group of donors, oxygen as acceptor;…
jg107	K04040 chlorophyll/bacteriochlorophyll a synthase [EC:2.5.1.62 2.5.1.133] | (RefSeq) chlorophyll synthase, chloroplastic (A)	chloroplast stem-loop binding protein of 41 kDa b, chloroplastic [Rosa chinensis]	CP41B_ARATH RecName: Full=Chloroplast stem-loop binding protein of 41 kDa b, chloroplastic; Short=CSP41-b; AltName: Full=Heteroglycan-interacting protein 1.3; AltName: Full=Protein CHLOROPLAST RNA BINDING; AltName: Full=Protein Gb5f; Flags: Precursor;	A0A2P6R7M5_ROSCH SubName: Full=Putative NAD(P)-binding domain-containing protein {ECO:0000313|EMBL:PRQ42436.1};	--	GO:0048046,apoplast; GO:0009507,chloroplast; GO:0009941,chloroplast envelope; GO:0009570,chloroplast stroma; GO:0005829,cytosol; GO:0005576,extracellular region; GO:0005777,peroxisome; GO:0000325,plant-type vacuole; GO:0009506,plasmodesma; GO:0000427,plastid-encoded plastid RNA polymerase complex; GO:0010287,plastoglobule; GO:0005840,ribosome; GO:0010319,stromule; GO:0003677,DNA binding; GO:00102…
jg10703	K15032 mTERF domain-containing protein, mitochondrial | (RefSeq) transcription termination factor MTERF2, chloroplastic (A)	transcription termination factor MTERF2, chloroplastic [Rosa chinensis]	--	A0A2P6RYD4_ROSCH SubName: Full=Putative transcription regulator mTERF family {ECO:0000313|EMBL:PRQ51424.1};	--	GO:0003690,double-stranded DNA binding; GO:0006353,DNA-templated transcription termination; GO:0006355,regulation of DNA-templated transcription; GO:0003674,molecular_function; GO:0003676,nucleic acid binding; GO:0003677,DNA binding; GO:0005488,binding; GO:0097159,organic cyclic compound binding; GO:1901363,heterocyclic compound binding; GO:0006139,nucleobase-containing compound metabolic process…
jg10704	K15032 mTERF domain-containing protein, mitochondrial | (RefSeq) transcription termination factor MTERF6, chloroplastic/mitochondrial (A)	transcription termination factor MTERF6, chloroplastic/mitochondrial [Rosa chinensis]	MTEFE_ARATH RecName: Full=Transcription termination factor MTERF15, mitochondrial {ECO:0000305}; AltName: Full=Mitochondrial transcription termination factor 15 {ECO:0000303|PubMed:23087700}; Flags: Precursor;	A0A2P6QY93_ROSCH SubName: Full=Putative transcription regulator mTERF family {ECO:0000313|EMBL:PRQ39162.1};	Mitochondrial transcription termination factor, mTERF	GO:0009507,chloroplast; GO:0005739,mitochondrion; GO:0003690,double-stranded DNA binding; GO:0003723,RNA binding; GO:0009658,chloroplast organization; GO:0032502,developmental process; GO:0006353,DNA-templated transcription termination; GO:0006355,regulation of DNA-templated transcription; GO:0000394,RNA splicing, via endonucleolytic cleavage and ligation; GO:0003674,molecular_function; GO:000367…
jg10705	K15032 mTERF domain-containing protein, mitochondrial | (RefSeq) transcription termination factor MTERF6, chloroplastic/mitochondrial (A)	putative transcription regulator mTERF family [Rosa chinensis]	--	A0A2P6RY92_ROSCH SubName: Full=Putative transcription regulator mTERF family {ECO:0000313|EMBL:PRQ51393.1};	Mitochondrial transcription termination factor, mTERF	GO:0003690,double-stranded DNA binding; GO:0006353,DNA-templated transcription termination; GO:0006355,regulation of DNA-templated transcription; GO:0003674,molecular_function; GO:0003676,nucleic acid binding; GO:0003677,DNA binding; GO:0005488,binding; GO:0097159,organic cyclic compound binding; GO:1901363,heterocyclic compound binding; GO:0006139,nucleobase-containing compound metabolic process…
jg10709	K20472 coatomer subunit zeta | (RefSeq) coatomer subunit zeta-2 isoform X1 (A)	coatomer subunit zeta-2 isoform X1 [Rosa chinensis]	COPZ2_ORYSJ RecName: Full=Coatomer subunit zeta-2; AltName: Full=Non-clathrin coat protein zeta2-COP; AltName: Full=Zeta-2-coat protein; AltName: Full=Zeta-COP 2;	A0A2P6RYA2_ROSCH RecName: Full=Coatomer subunit zeta {ECO:0000256|RuleBase:RU366053};	Vesicle coat complex COPI, zeta subunit	GO:0030126,COPI vesicle coat; GO:0000139,Golgi membrane; GO:0006891,intra-Golgi vesicle-mediated transport; GO:0006886,intracellular protein transport; GO:0006890,retrograde vesicle-mediated transport, Golgi to endoplasmic reticulum; GO:0006810,transport; GO:0008150,biological_process; GO:0016192,vesicle-mediated transport; GO:0048193,Golgi vesicle transport; GO:0051179,localization; GO:0051234,e…
jg10711	K01530 phospholipid-translocating ATPase [EC:7.6.2.1] | (RefSeq) probable phospholipid-transporting ATPase 4 (A)	probable phospholipid-transporting ATPase 4 [Rosa chinensis]	ALA4_ARATH RecName: Full=Probable phospholipid-transporting ATPase 4 {ECO:0000303|PubMed:11402198}; Short=AtALA4 {ECO:0000303|PubMed:11402198}; EC=7.6.2.1 {ECO:0000305|PubMed:11402198}; AltName: Full=Aminophospholipid flippase 4 {ECO:0000303|PubMed:11402198};	A0A2P6RY98_ROSCH RecName: Full=Phospholipid-transporting ATPase {ECO:0000256|RuleBase:RU362033}; EC=7.6.2.1 {ECO:0000256|RuleBase:RU362033};	P-type ATPase	GO:0005783,endoplasmic reticulum; GO:0016021,integral component of membrane; GO:0005886,plasma membrane; GO:0005524,ATP binding; GO:0016887,ATP hydrolysis activity; GO:0140326,ATPase-coupled intramembrane lipid transporter activity; GO:0000287,magnesium ion binding; GO:0045332,phospholipid translocation; GO:1901703,protein localization involved in auxin polar transport; GO:0000166,nucleotide bind…
jg10714	K15032 mTERF domain-containing protein, mitochondrial | (RefSeq) transcription termination factor MTERF2, chloroplastic (A)	transcription termination factor MTERF2, chloroplastic [Rosa chinensis]	--	A0A2P6RY86_ROSCH SubName: Full=Putative transcription regulator mTERF family {ECO:0000313|EMBL:PRQ51399.1};	Mitochondrial transcription termination factor, mTERF	GO:0003690,double-stranded DNA binding; GO:0006353,DNA-templated transcription termination; GO:0006355,regulation of DNA-templated transcription; GO:0003674,molecular_function; GO:0003676,nucleic acid binding; GO:0003677,DNA binding; GO:0005488,binding; GO:0097159,organic cyclic compound binding; GO:1901363,heterocyclic compound binding; GO:0006139,nucleobase-containing compound metabolic process…
jg10715	K15032 mTERF domain-containing protein, mitochondrial | (RefSeq) uncharacterized LOC101302287 (A)	PREDICTED: uncharacterized protein LOC101302287 [Fragaria vesca subsp. vesca]	--	A0A2P6RYA3_ROSCH SubName: Full=Putative transcription regulator mTERF family {ECO:0000313|EMBL:PRQ51419.1};	Mitochondrial transcription termination factor, mTERF	GO:0003690,double-stranded DNA binding; GO:0006353,DNA-templated transcription termination; GO:0006355,regulation of DNA-templated transcription; GO:0003674,molecular_function; GO:0003676,nucleic acid binding; GO:0003677,DNA binding; GO:0005488,binding; GO:0097159,organic cyclic compound binding; GO:1901363,heterocyclic compound binding; GO:0006139,nucleobase-containing compound metabolic process…
jg10718	K15032 mTERF domain-containing protein, mitochondrial | (RefSeq) transcription termination factor MTERF2, chloroplastic (A)	transcription termination factor MTERF2, chloroplastic [Rosa chinensis]	MTEFE_ARATH RecName: Full=Transcription termination factor MTERF15, mitochondrial {ECO:0000305}; AltName: Full=Mitochondrial transcription termination factor 15 {ECO:0000303|PubMed:23087700}; Flags: Precursor;	A0A2P6RYD4_ROSCH SubName: Full=Putative transcription regulator mTERF family {ECO:0000313|EMBL:PRQ51424.1};	Mitochondrial transcription termination factor, mTERF	GO:0009507,chloroplast; GO:0005739,mitochondrion; GO:0003690,double-stranded DNA binding; GO:0003723,RNA binding; GO:0009658,chloroplast organization; GO:0032502,developmental process; GO:0006353,DNA-templated transcription termination; GO:0006355,regulation of DNA-templated transcription; GO:0000394,RNA splicing, via endonucleolytic cleavage and ligation; GO:0003674,molecular_function; GO:000367…
jg1072	--	hypothetical protein FNV43_RR15644 [Rhamnella rubrinervis]	--	A0A8K0GWY3_9ROSA SubName: Full=Uncharacterized protein {ECO:0000313|EMBL:KAF3441729.1};	--	--
jg10720	K15032 mTERF domain-containing protein, mitochondrial | (RefSeq) transcription termination factor MTERF15, mitochondrial (A)	transcription termination factor MTERF15, mitochondrial [Rosa chinensis]	MTEFE_ARATH RecName: Full=Transcription termination factor MTERF15, mitochondrial {ECO:0000305}; AltName: Full=Mitochondrial transcription termination factor 15 {ECO:0000303|PubMed:23087700}; Flags: Precursor;	A0A2P6RYA3_ROSCH SubName: Full=Putative transcription regulator mTERF family {ECO:0000313|EMBL:PRQ51419.1};	Mitochondrial transcription termination factor, mTERF	GO:0009507,chloroplast; GO:0005739,mitochondrion; GO:0003690,double-stranded DNA binding; GO:0003723,RNA binding; GO:0009658,chloroplast organization; GO:0032502,developmental process; GO:0006353,DNA-templated transcription termination; GO:0006355,regulation of DNA-templated transcription; GO:0000394,RNA splicing, via endonucleolytic cleavage and ligation; GO:0003674,molecular_function; GO:000367…
jg10723	K03257 translation initiation factor 4A | (RefSeq) eukaryotic initiation factor 4A-8 (A)	eukaryotic initiation factor 4A-8 [Rosa chinensis]	IF410_TOBAC RecName: Full=Eukaryotic initiation factor 4A-10; Short=eIF-4A-10; EC=3.6.4.13; AltName: Full=ATP-dependent RNA helicase eIF4A-10;	A0A2P6RYD2_ROSCH SubName: Full=Putative RNA helicase {ECO:0000313|EMBL:PRQ51436.1}; EC=3.6.4.13 {ECO:0000313|EMBL:PRQ51436.1};	Translation initiation factor 4F, helicase subunit (eIF-4A) and related helicases	GO:0005524,ATP binding; GO:0016887,ATP hydrolysis activity; GO:0003723,RNA binding; GO:0003724,RNA helicase activity; GO:0003743,translation initiation factor activity; GO:0002183,cytoplasmic translational initiation; GO:0000166,nucleotide binding; GO:0003674,molecular_function; GO:0005488,binding; GO:0017076,purine nucleotide binding; GO:0030554,adenyl nucleotide binding; GO:0032553,ribonucleoti…
jg10725	K09422 transcription factor MYB, plant | (RefSeq) telomere repeat-binding factor 4 (A)	telomere repeat-binding factor 4 [Rosa chinensis]	TRB4_ARATH RecName: Full=Telomere repeat-binding factor 4; AltName: Full=MYB transcription factor;	A0A2P6RYD3_ROSCH RecName: Full=MYB transcription factor {ECO:0000256|ARBA:ARBA00032813};	--	GO:0000786,nucleosome; GO:0005634,nucleus; GO:0003700,DNA-binding transcription factor activity; GO:0003691,double-stranded telomeric DNA binding; GO:0000976,transcription cis-regulatory region binding; GO:0006334,nucleosome assembly; GO:0003674,molecular_function; GO:0140110,transcription regulator activity; GO:0003676,nucleic acid binding; GO:0003677,DNA binding; GO:0003690,double-stranded DNA …
jg10729	K14497 protein phosphatase 2C [EC:3.1.3.16] | (RefSeq) protein phosphatase 2C 16 (A)	protein phosphatase 2C 16 [Rosa chinensis]	P2C16_ARATH RecName: Full=Protein phosphatase 2C 16; Short=AtPP2C16; EC=3.1.3.16; AltName: Full=AtP2C-HA; AltName: Full=Protein HYPERSENSITIVE TO ABA 1; AltName: Full=Protein phosphatase 2C HAB1; Short=PP2C HAB1; Flags: Precursor;	A0A2P6RYE3_ROSCH RecName: Full=Protein-serine/threonine phosphatase {ECO:0000256|ARBA:ARBA00013081}; EC=3.1.3.16 {ECO:0000256|ARBA:ARBA00013081};	Serine/threonine protein phosphatase	GO:0005737,cytoplasm; GO:0005634,nucleus; GO:0046872,metal ion binding; GO:0017018,myosin phosphatase activity; GO:0004722,protein serine/threonine phosphatase activity; GO:0009738,abscisic acid-activated signaling pathway; GO:0035970,peptidyl-threonine dephosphorylation; GO:0003674,molecular_function; GO:0005488,binding; GO:0043167,ion binding; GO:0043169,cation binding; GO:0003824,catalytic act…
jg10730	K03005 DNA-directed RNA polymerase I subunit RPA49 | (RefSeq) DNA-directed RNA polymerase I subunit rpa49 (A)	DNA-directed RNA polymerase I subunit rpa49 [Rosa chinensis]	--	A0A2P6RYE2_ROSCH SubName: Full=Putative RNA polymerase I associated factor, A49 {ECO:0000313|EMBL:PRQ51446.1};	RNA polymerase I 49 kDa subunit	GO:0000428,DNA-directed RNA polymerase complex; GO:0005730,nucleolus; GO:0003677,DNA binding; GO:0006351,DNA-templated transcription; GO:0003674,molecular_function; GO:0003676,nucleic acid binding; GO:0005488,binding; GO:0097159,organic cyclic compound binding; GO:1901363,heterocyclic compound binding; GO:0006139,nucleobase-containing compound metabolic process; GO:0006725,cellular aromatic compo…
jg10732	--	PREDICTED: pollen-specific leucine-rich repeat extensin-like protein 1 [Fragaria vesca subsp. vesca]	--	A0A2P6RYE1_ROSCH SubName: Full=Uncharacterized protein {ECO:0000313|EMBL:PRQ51448.1};	--	GO:0016021,integral component of membrane; GO:0005575,cellular_component; GO:0016020,membrane; GO:0031224,intrinsic component of membrane; GO:0110165,cellular anatomical entity
jg10733	--	formin BNI1-like [Potentilla anserina]	--	A0A2P6RYE1_ROSCH SubName: Full=Uncharacterized protein {ECO:0000313|EMBL:PRQ51448.1};	--	GO:0016021,integral component of membrane; GO:0005575,cellular_component; GO:0016020,membrane; GO:0031224,intrinsic component of membrane; GO:0110165,cellular anatomical entity
jg10735	K08776 puromycin-sensitive aminopeptidase [EC:3.4.11.14] | (RefSeq) aminopeptidase M1-like (A)	PREDICTED: aminopeptidase M1-like [Fragaria vesca subsp. vesca]	APM1_ARATH RecName: Full=Aminopeptidase M1; EC=3.4.11.2; AltName: Full=Alpha-aminoacylpeptide hydrolase;	A0A2P6RYF9_ROSCH RecName: Full=Aminopeptidase {ECO:0000256|RuleBase:RU364040}; EC=3.4.11.- {ECO:0000256|RuleBase:RU364040};	Puromycin-sensitive aminopeptidase and related aminopeptidases	GO:0005737,cytoplasm; GO:0005829,cytosol; GO:0005783,endoplasmic reticulum; GO:0005886,plasma membrane; GO:0004177,aminopeptidase activity; GO:0070006,metalloaminopeptidase activity; GO:0010013,N-1-naphthylphthalamic acid binding; GO:0042277,peptide binding; GO:0008270,zinc ion binding; GO:0009926,auxin polar transport; GO:0043171,peptide catabolic process; GO:0006508,proteolysis; GO:0003674,mole…
jg10736	K01733 threonine synthase [EC:4.2.3.1] | (RefSeq) threonine synthase 1, chloroplastic (A)	threonine synthase 1, chloroplastic [Rosa chinensis]	THRC_SOLTU RecName: Full=Threonine synthase, chloroplastic; Short=TS; EC=4.2.3.1; Flags: Precursor;	A0A2P6RYG1_ROSCH RecName: Full=Threonine synthase {ECO:0000256|ARBA:ARBA00013028}; EC=4.2.3.1 {ECO:0000256|ARBA:ARBA00013028};	--	GO:0009507,chloroplast; GO:0005737,cytoplasm; GO:0030170,pyridoxal phosphate binding; GO:0004795,threonine synthase activity; GO:0019344,cysteine biosynthetic process; GO:0009088,threonine biosynthetic process; GO:0003674,molecular_function; GO:0005488,binding; GO:0019842,vitamin binding; GO:0036094,small molecule binding; GO:0043167,ion binding; GO:0043168,anion binding; GO:0070279,vitamin B6 bi…
jg10737	K14572 midasin | (RefSeq) midasin isoform X2 (A)	midasin isoform X2 [Rosa chinensis]	MDN1_ARATH RecName: Full=Midasin {ECO:0000303|PubMed:23572950}; Short=AtMDN1 {ECO:0000303|PubMed:23572950}; AltName: Full=Dynein-related AAA-ATPase MDN1; AltName: Full=MIDAS-containing protein 1 {ECO:0000303|PubMed:23572950}; AltName: Full=Protein DWARF AND SHORT ROOT 1 {ECO:0000303|PubMed:27824150};	A0A2P6RYF2_ROSCH RecName: Full=Midasin {ECO:0000256|ARBA:ARBA00017143, ECO:0000256|PIRNR:PIRNR010340};	AAA ATPase containing von Willebrand factor type A (vWA) domain	GO:0009941,chloroplast envelope; GO:0005737,cytoplasm; GO:0005730,nucleolus; GO:0005654,nucleoplasm; GO:0005634,nucleus; GO:0009506,plasmodesma; GO:0030687,preribosome, large subunit precursor; GO:0005524,ATP binding; GO:0016887,ATP hydrolysis activity; GO:0009738,abscisic acid-activated signaling pathway; GO:0009553,embryo sac development; GO:0048638,regulation of developmental growth; GO:200020…
jg10738	K15121 solute carrier family 25, member 44 | (RefSeq) solute carrier family 25 member 44 (A)	uncharacterized protein LOC126799046 [Potentilla anserina]	SAMC2_ARATH RecName: Full=Probable S-adenosylmethionine carrier 2, chloroplastic; Flags: Precursor;	A0A2P6RYH2_ROSCH SubName: Full=Putative mitochondrial carrier protein {ECO:0000313|EMBL:PRQ51460.1};	Predicted mitochondrial carrier protein	GO:0031969,chloroplast membrane; GO:0016021,integral component of membrane; GO:0005743,mitochondrial inner membrane; GO:0000095,S-adenosyl-L-methionine transmembrane transporter activity; GO:0003674,molecular_function; GO:0005215,transporter activity; GO:0008324,cation transmembrane transporter activity; GO:0015075,ion transmembrane transporter activity; GO:0015101,organic cation transmembrane tr…
jg10740	K08064 nuclear transcription factor Y, alpha | (RefSeq) nuclear transcription factor Y subunit A-3 isoform X1 (A)	nuclear transcription factor Y subunit A-3 isoform X1 [Rosa chinensis]	NFYA3_ARATH RecName: Full=Nuclear transcription factor Y subunit A-3; Short=AtNF-YA-3; AltName: Full=Transcriptional activator HAP2C;	A0A6J5UAC5_PRUAR RecName: Full=Nuclear transcription factor Y subunit {ECO:0000256|RuleBase:RU367155};	CCAAT-binding factor, subunit B (HAP2)	GO:0016602,CCAAT-binding factor complex; GO:0000981,DNA-binding transcription factor activity, RNA polymerase II-specific; GO:0000978,RNA polymerase II cis-regulatory region sequence-specific DNA binding; GO:0006357,regulation of transcription by RNA polymerase II; GO:0003674,molecular_function; GO:0003700,DNA-binding transcription factor activity; GO:0140110,transcription regulator activity; GO:…
jg10746	K17987 next to BRCA1 gene 1 protein | (RefSeq) uncharacterized protein LOC105974964 (A)	protein Brevis radix-like 2 [Rosa chinensis]	BRXL3_ARATH RecName: Full=Protein Brevis radix-like 3; Short=AtBRXL3;	A0A2P6RYF4_ROSCH SubName: Full=Putative brevis radix (BRX) domain, transcription factor BREVIS RADIX domain-containing protein {ECO:0000313|EMBL:PRQ51469.1};	--	GO:0005634,nucleus; GO:0005575,cellular_component; GO:0005622,intracellular anatomical structure; GO:0043226,organelle; GO:0043227,membrane-bounded organelle; GO:0043229,intracellular organelle; GO:0043231,intracellular membrane-bounded organelle; GO:0110165,cellular anatomical entity
jg10748	--	putative GBF-interacting protein [Rosa chinensis]	GIP1_ARATH RecName: Full=GBF-interacting protein 1 {ECO:0000303|PubMed:16117846};	A0A2P6RYI2_ROSCH SubName: Full=Putative GBF-interacting protein {ECO:0000313|EMBL:PRQ51470.1};	--	GO:0005634,nucleus; GO:0042802,identical protein binding; GO:0051082,unfolded protein binding; GO:0043388,positive regulation of DNA binding; GO:0003674,molecular_function; GO:0005488,binding; GO:0005515,protein binding; GO:0008150,biological_process; GO:0044093,positive regulation of molecular function; GO:0051098,regulation of binding; GO:0051099,positive regulation of binding; GO:0051101,regul…
jg10749	K00860 adenylylsulfate kinase [EC:2.7.1.25] | (RefSeq) uncharacterized protein LOC127150345 isoform X1 (A)	protein BIG GRAIN 1-like A [Rosa chinensis]	BIG1A_ARATH RecName: Full=Protein BIG GRAIN 1-like A {ECO:0000305};	A0A2P6RYG7_ROSCH SubName: Full=Uncharacterized protein {ECO:0000313|EMBL:PRQ51471.1};	--	GO:0005886,plasma membrane; GO:0060918,auxin transport; GO:0009734,auxin-activated signaling pathway; GO:0010929,positive regulation of auxin mediated signaling pathway; GO:0006810,transport; GO:0008150,biological_process; GO:0009914,hormone transport; GO:0010817,regulation of hormone levels; GO:0051179,localization; GO:0051234,establishment of localization; GO:0065007,biological regulation; GO:0…
jg10753	K02985 small subunit ribosomal protein S3e | (RefSeq) 40S ribosomal protein S3-3 (A)	KH type-2 domain-containing protein [Citrus sinensis]	RS32_ARATH RecName: Full=40S ribosomal protein S3-2;	A0A5J4ZYE1_9ASTE RecName: Full=KH type-2 domain-containing protein {ECO:0000259|PROSITE:PS50823};	40S ribosomal protein S3	GO:0005829,cytosol; GO:0022626,cytosolic ribosome; GO:0022627,cytosolic small ribosomal subunit; GO:0005634,nucleus; GO:0009506,plasmodesma; GO:0042788,polysomal ribosome; GO:0003729,mRNA binding; GO:0003735,structural constituent of ribosome; GO:0006412,translation; GO:0003674,molecular_function; GO:0003676,nucleic acid binding; GO:0003723,RNA binding; GO:0005488,binding; GO:0097159,organic cycl…
jg10757	K08336 ubiquitin-like protein ATG12 | (RefSeq) ubiquitin-like protein ATG12 (A)	PREDICTED: ubiquitin-like protein ATG12 [Fragaria vesca subsp. vesca]	ATG12_MEDTR RecName: Full=Ubiquitin-like protein ATG12; AltName: Full=Autophagy-related protein 12; Short=APG12-like;	A0A2P6RYJ6_ROSCH RecName: Full=Ubiquitin-like protein ATG12 {ECO:0000256|RuleBase:RU361201};	Protein conjugation factor involved in autophagy	GO:0005737,cytoplasm; GO:0000045,autophagosome assembly; GO:0015031,protein transport; GO:0006914,autophagy; GO:0006996,organelle organization; GO:0007033,vacuole organization; GO:0008150,biological_process; GO:0008152,metabolic process; GO:0009056,catabolic process; GO:0009987,cellular process; GO:0016043,cellular component organization; GO:0016236,macroautophagy; GO:0022607,cellular component a…
jg10766	K00384 thioredoxin reductase (NADPH) [EC:1.8.1.9] | (RefSeq) thioredoxin reductase 1-like (A)	auxin-binding protein ABP19a [Rosa chinensis]	AB19A_PRUPE RecName: Full=Auxin-binding protein ABP19a; Flags: Precursor;	A0A2P6RYM2_ROSCH RecName: Full=Germin-like protein {ECO:0000256|RuleBase:RU366015};	--	GO:0048046,apoplast; GO:0030145,manganese ion binding; GO:0009734,auxin-activated signaling pathway; GO:0003674,molecular_function; GO:0005488,binding; GO:0043167,ion binding; GO:0043169,cation binding; GO:0046872,metal ion binding; GO:0046914,transition metal ion binding; GO:0007154,cell communication; GO:0007165,signal transduction; GO:0008150,biological_process; GO:0009719,response to endogeno…
jg1077	K13680 beta-mannan synthase [EC:2.4.1.32] | (RefSeq) glucomannan 4-beta-mannosyltransferase 9-like isoform X2 (A)	glucomannan 4-beta-mannosyltransferase 9-like [Pyrus ussuriensis x Pyrus communis]	CSLA9_ARATH RecName: Full=Glucomannan 4-beta-mannosyltransferase 9 {ECO:0000305}; EC=2.4.1.32 {ECO:0000269|PubMed:15647349, ECO:0000269|PubMed:17307900}; AltName: Full=Cellulose synthase-like protein A9 {ECO:0000303|PubMed:14612582}; Short=AtCslA9 {ECO:0000303|PubMed:14612582}; AltName: Full=Glucomannan synthase {ECO:0000305}; AltName: Full=Mannan synthase 9 {ECO:0000305}; AltName: Full=Protein R…	A0A5N5HUT2_9ROSA SubName: Full=Glucomannan 4-beta-mannosyltransferase 9-like {ECO:0000313|EMBL:KAB2631625.1};	--	GO:0005794,Golgi apparatus; GO:0000139,Golgi membrane; GO:0016021,integral component of membrane; GO:0047259,glucomannan 4-beta-mannosyltransferase activity; GO:0016757,glycosyltransferase activity; GO:0051753,mannan synthase activity; GO:0071555,cell wall organization; GO:0009294,DNA-mediated transformation; GO:0009617,response to bacterium; GO:0000030,mannosyltransferase activity; GO:0003674,mo…
jg10772	K01728 pectate lyase [EC:4.2.2.2] | (RefSeq) pectate lyase 1-like (A)	uncharacterized protein LOC110768875 [Prunus avium]	--	A0A6P5TN78_PRUAV SubName: Full=uncharacterized protein LOC110768875 {ECO:0000313|RefSeq:XP_021828431.1};	--	GO:0016021,integral component of membrane; GO:0005575,cellular_component; GO:0016020,membrane; GO:0031224,intrinsic component of membrane; GO:0110165,cellular anatomical entity
jg10779	K14494 DELLA protein | (RefSeq) DELLA protein RGL3 (A)	protein NODULATION SIGNALING PATHWAY 1 [Rosa chinensis]	NSP1_MEDTR RecName: Full=Protein NODULATION SIGNALING PATHWAY 1 {ECO:0000303|PubMed:15961669};	A0A2P6RYN6_ROSCH SubName: Full=Putative transcription factor GRAS family {ECO:0000313|EMBL:PRQ51548.1};	--	GO:0005634,nucleus; GO:0003700,DNA-binding transcription factor activity; GO:0043565,sequence-specific DNA binding; GO:0009877,nodulation; GO:0006355,regulation of DNA-templated transcription; GO:0009610,response to symbiotic fungus; GO:0003674,molecular_function; GO:0140110,transcription regulator activity; GO:0003676,nucleic acid binding; GO:0003677,DNA binding; GO:0005488,binding; GO:0097159,o…
jg10781	K15688 E3 ubiquitin-protein ligase MUL1 [EC:2.3.2.27] | (RefSeq) E3 ubiquitin-protein ligase SPL2 (A)	E3 ubiquitin-protein ligase SPL2 [Rosa chinensis]	SPL2P_ARATH RecName: Full=E3 ubiquitin-protein ligase SPL2 {ECO:0000305}; EC=2.3.2.27 {ECO:0000305}; AltName: Full=RING-type E3 ubiquitin transferase SPL2 {ECO:0000305}; AltName: Full=SP1-like protein 2 {ECO:0000303|PubMed:23118188};	A0A2P6RYN7_ROSCH RecName: Full=RING-type E3 ubiquitin transferase {ECO:0000256|ARBA:ARBA00012483}; EC=2.3.2.27 {ECO:0000256|ARBA:ARBA00012483};	Predicted E3 ubiquitin ligase	GO:0009507,chloroplast; GO:0009941,chloroplast envelope; GO:0009707,chloroplast outer membrane; GO:0016021,integral component of membrane; GO:0046872,metal ion binding; GO:0004842,ubiquitin-protein transferase activity; GO:0006996,organelle organization; GO:0003674,molecular_function; GO:0005488,binding; GO:0043167,ion binding; GO:0043169,cation binding; GO:0003824,catalytic activity; GO:0016740,…
jg10783	--	lipase 1 [Rosa chinensis]	--	A0A2P6RYR0_ROSCH SubName: Full=Putative acylglycerol lipase {ECO:0000313|EMBL:PRQ51553.1}; EC=3.1.1.23 {ECO:0000313|EMBL:PRQ51553.1};	Predicted hydrolase/acyltransferase (alpha/beta hydrolase superfamily)	GO:0016021,integral component of membrane; GO:0047372,acylglycerol lipase activity; GO:0003674,molecular_function; GO:0003824,catalytic activity; GO:0016298,lipase activity; GO:0016787,hydrolase activity; GO:0016788,hydrolase activity, acting on ester bonds; GO:0052689,carboxylic ester hydrolase activity; GO:0005575,cellular_component; GO:0016020,membrane; GO:0031224,intrinsic component of membra…
jg10784	--	hypothetical protein RchiOBHm_Chr2g0145711 [Rosa chinensis]	--	A0A2P6RYQ0_ROSCH SubName: Full=Uncharacterized protein {ECO:0000313|EMBL:PRQ51555.1};	--	GO:0016021,integral component of membrane; GO:0005575,cellular_component; GO:0016020,membrane; GO:0031224,intrinsic component of membrane; GO:0110165,cellular anatomical entity
jg10786	K00951 GTP pyrophosphokinase [EC:2.7.6.5] | (RefSeq) probable GTP diphosphokinase RSH2, chloroplastic (A)	probable GTP diphosphokinase RSH2, chloroplastic [Rosa chinensis]	RSH2C_ARATH RecName: Full=Probable GTP diphosphokinase RSH2, chloroplastic; EC=2.7.6.5; AltName: Full=RelA/SpoT homolog 2; Short=AtRSH2; AltName: Full=ppGpp synthetase RSH2; Flags: Precursor;	A0A2P6RYP3_ROSCH RecName: Full=GTP diphosphokinase {ECO:0000256|ARBA:ARBA00013251}; EC=2.7.6.5 {ECO:0000256|ARBA:ARBA00013251};	Predicted guanosine polyphosphate pyrophosphohydrolase/synthase	GO:0009507,chloroplast; GO:0005524,ATP binding; GO:0005525,GTP binding; GO:0008728,GTP diphosphokinase activity; GO:0016301,kinase activity; GO:0015969,guanosine tetraphosphate metabolic process; GO:0016310,phosphorylation; GO:0009737,response to abscisic acid; GO:0009611,response to wounding; GO:0000166,nucleotide binding; GO:0003674,molecular_function; GO:0005488,binding; GO:0017076,purine nucl…
jg10793	K03327 multidrug resistance protein, MATE family | (RefSeq) protein DETOXIFICATION 34-like (A)	LOW QUALITY PROTEIN: PR5-like receptor kinase [Potentilla anserina]	LRL25_ARATH RecName: Full=LEAF RUST 10 DISEASE-RESISTANCE LOCUS RECEPTOR-LIKE PROTEIN KINASE-like 2.5 {ECO:0000303|PubMed:12805585}; EC=2.7.11.1; AltName: Full=Probable receptor-like serine/threonine-protein kinase LRK10L-2.5 {ECO:0000305}; Flags: Precursor;	A0A2P6PP56_ROSCH SubName: Full=Putative glycerophosphodiester phosphodiesterase, protein kinase RLK-Pelle-LRK10L-2 family {ECO:0000313|EMBL:PRQ23692.1}; EC=3.1.4.46 {ECO:0000313|EMBL:PRQ23692.1};	--	GO:0016021,integral component of membrane; GO:0005524,ATP binding; GO:0030247,polysaccharide binding; GO:0106310,protein serine kinase activity; GO:0004674,protein serine/threonine kinase activity; GO:0006468,protein phosphorylation; GO:0000166,nucleotide binding; GO:0003674,molecular_function; GO:0005488,binding; GO:0017076,purine nucleotide binding; GO:0030554,adenyl nucleotide binding; GO:0032…
jg10794	K26548 MFS transporter, POT/PTR family, nitrate transporter | (RefSeq) protein NRT1/ PTR FAMILY 4.2-like (A)	hypothetical protein L3X38_009355 [Prunus dulcis]	TRA1_MAIZE RecName: Full=Putative AC transposase; AltName: Full=ORFA;	M5X4E3_PRUPE SubName: Full=Uncharacterized protein {ECO:0000313|EMBL:EMJ20804.1};	Tam3-transposase (Ac family)	GO:0003677,DNA binding; GO:0046983,protein dimerization activity; GO:0006310,DNA recombination; GO:0032196,transposition; GO:0003674,molecular_function; GO:0003676,nucleic acid binding; GO:0005488,binding; GO:0097159,organic cyclic compound binding; GO:1901363,heterocyclic compound binding; GO:0005515,protein binding; GO:0006139,nucleobase-containing compound metabolic process; GO:0006259,DNA met…
jg10796	K03327 multidrug resistance protein, MATE family | (RefSeq) protein DETOXIFICATION 34-like (A)	LEAF RUST 10 DISEASE-RESISTANCE LOCUS RECEPTOR-LIKE PROTEIN KINASE-like 2.5 [Potentilla anserina]	LRL25_ARATH RecName: Full=LEAF RUST 10 DISEASE-RESISTANCE LOCUS RECEPTOR-LIKE PROTEIN KINASE-like 2.5 {ECO:0000303|PubMed:12805585}; EC=2.7.11.1; AltName: Full=Probable receptor-like serine/threonine-protein kinase LRK10L-2.5 {ECO:0000305}; Flags: Precursor;	A0A6P5RTX8_PRUAV RecName: Full=Non-specific serine/threonine protein kinase {ECO:0000256|ARBA:ARBA00012513}; EC=2.7.11.1 {ECO:0000256|ARBA:ARBA00012513};	Serine/threonine protein kinase	GO:0016021,integral component of membrane; GO:0005524,ATP binding; GO:0030247,polysaccharide binding; GO:0106310,protein serine kinase activity; GO:0004674,protein serine/threonine kinase activity; GO:0006468,protein phosphorylation; GO:0000166,nucleotide binding; GO:0003674,molecular_function; GO:0005488,binding; GO:0017076,purine nucleotide binding; GO:0030554,adenyl nucleotide binding; GO:0032…
jg108	K03511 DNA polymerase kappa [EC:2.7.7.7] | (RefSeq) DNA polymerase kappa (A)	synaptotagmin-1-like [Prunus dulcis]	SYT1_ARATH RecName: Full=Synaptotagmin-1; AltName: Full=NTMC2T1.1; AltName: Full=Synaptotagmin A;	M5W3T6_PRUPE SubName: Full=Uncharacterized protein {ECO:0000313|EMBL:EMJ01450.1};	Ca2+-dependent lipid-binding protein CLB1/vesicle protein vp115/Granuphilin A, contains C2 domain	GO:0005783,endoplasmic reticulum; GO:0010008,endosome membrane; GO:0016021,integral component of membrane; GO:0005886,plasma membrane; GO:0008289,lipid binding; GO:0046872,metal ion binding; GO:0006897,endocytosis; GO:0006869,lipid transport; GO:0003674,molecular_function; GO:0005488,binding; GO:0043167,ion binding; GO:0043169,cation binding; GO:0006810,transport; GO:0008150,biological_process; G…
jg10801	K20623 typhasterol/6-deoxotyphasterol 2alpha-hydroxylase | (RefSeq) cytochrome P450 71A1-like (A)	PREDICTED: cytochrome P450 71A1-like [Fragaria vesca subsp. vesca]	C92C6_MAIZE RecName: Full=Trimethyltridecatetraene synthase {ECO:0000303|PubMed:27662898}; EC=1.14.14.58 {ECO:0000269|PubMed:27662898}; AltName: Full=Cytochrome P-450 20 {ECO:0000312|EMBL:ONM27923.1}; AltName: Full=Cytochrome P450 92C6 {ECO:0000303|PubMed:27662898};	A0A2P6RYS2_ROSCH SubName: Full=Putative flavonoid 3'-monooxygenase {ECO:0000313|EMBL:PRQ51574.1}; EC=1.14.14.82 {ECO:0000313|EMBL:PRQ51574.1};	Cytochrome P450 CYP2 subfamily	GO:0016021,integral component of membrane; GO:0097007,4,8,12-trimethyltrideca-1,3,7,11-tetraene synthase activity; GO:0020037,heme binding; GO:0005506,iron ion binding; GO:0010333,terpene synthase activity; GO:0080027,response to herbivore; GO:0016114,terpenoid biosynthetic process; GO:0003674,molecular_function; GO:0003824,catalytic activity; GO:0004497,monooxygenase activity; GO:0016491,oxidore…
jg10803	K00454 lipoxygenase [EC:1.13.11.12] | (RefSeq) linoleate 13S-lipoxygenase 3-1, chloroplastic (A)	linoleate 13S-lipoxygenase 3-1, chloroplastic [Rosa chinensis]	LOX31_SOLTU RecName: Full=Linoleate 13S-lipoxygenase 3-1, chloroplastic; EC=1.13.11.12; Flags: Precursor;	A0A2P6RYR4_ROSCH RecName: Full=Lipoxygenase {ECO:0000256|RuleBase:RU003975}; EC=1.13.11.- {ECO:0000256|RuleBase:RU003975};	--	GO:0009570,chloroplast stroma; GO:0009534,chloroplast thylakoid; GO:0016165,linoleate 13S-lipoxygenase activity; GO:0046872,metal ion binding; GO:0016702,oxidoreductase activity, acting on single donors with incorporation of molecular oxygen, incorporation of two atoms of oxygen; GO:0006633,fatty acid biosynthetic process; GO:0034440,lipid oxidation; GO:0031408,oxylipin biosynthetic process; GO:0…
jg10807	K25898 CO(2)-response secreted protease | (RefSeq) CO(2)-response secreted protease (A)	PREDICTED: subtilisin-like protease [Fragaria vesca subsp. vesca]	SBT14_ARATH RecName: Full=Subtilisin-like protease SBT1.4 {ECO:0000303|PubMed:16193095}; EC=3.4.21.- {ECO:0000255|PROSITE-ProRule:PRU10082}; AltName: Full=Subtilase subfamily 1 member 4 {ECO:0000303|PubMed:16193095}; Short=AtSBT1.4 {ECO:0000303|PubMed:16193095}; Flags: Precursor;	A0A2P6RYT0_ROSCH SubName: Full=Putative tripeptidyl-peptidase II {ECO:0000313|EMBL:PRQ51585.1}; EC=3.4.14.10 {ECO:0000313|EMBL:PRQ51585.1};	--	GO:0048046,apoplast; GO:0005829,cytosol; GO:0000325,plant-type vacuole; GO:0099503,secretory vesicle; GO:0004252,serine-type endopeptidase activity; GO:0010150,leaf senescence; GO:0006508,proteolysis; GO:0010223,secondary shoot formation; GO:0003674,molecular_function; GO:0003824,catalytic activity; GO:0004175,endopeptidase activity; GO:0008233,peptidase activity; GO:0008236,serine-type peptidase…
jg10808	K13466 EIX receptor 1/2 | (RefSeq) probable leucine-rich repeat receptor-like protein kinase At5g63930 (A)	putative non-specific serine/threonine protein kinase [Rosa chinensis]	EIX2_SOLLC RecName: Full=Receptor-like protein EIX2 {ECO:0000305}; AltName: Full=EIX receptor 2 {ECO:0000312|EMBL:AAR28378.1}; Flags: Precursor;	A0A2P6RY12_ROSCH SubName: Full=Putative non-specific serine/threonine protein kinase {ECO:0000313|EMBL:PRQ51312.1}; EC=2.7.11.1 {ECO:0000313|EMBL:PRQ51312.1};	FOG: Leucine rich repeat	GO:0016021,integral component of membrane; GO:0005886,plasma membrane; GO:0050832,defense response to fungus; GO:0006950,response to stress; GO:0006952,defense response; GO:0008150,biological_process; GO:0009605,response to external stimulus; GO:0009607,response to biotic stimulus; GO:0009620,response to fungus; GO:0043207,response to external biotic stimulus; GO:0044419,biological process involv…
jg10809	--	uncharacterized protein LOC112189263 [Rosa chinensis]	--	A0A2P6RYU4_ROSCH SubName: Full=Uncharacterized protein {ECO:0000313|EMBL:PRQ51595.1};	--	--
jg10810	K13806 sn1-specific diacylglycerol lipase [EC:3.1.1.116] | (RefSeq) uncharacterized protein LOC100810158 (A)	PREDICTED: uncharacterized protein LOC101303724 [Fragaria vesca subsp. vesca]	--	A0A2P6RYT7_ROSCH SubName: Full=Putative lipoprotein lipase {ECO:0000313|EMBL:PRQ51596.1}; EC=3.1.1.34 {ECO:0000313|EMBL:PRQ51596.1};	Predicted lipase/calmodulin-binding heat-shock protein	GO:0004465,lipoprotein lipase activity; GO:0016042,lipid catabolic process; GO:0003674,molecular_function; GO:0003824,catalytic activity; GO:0004806,triglyceride lipase activity; GO:0016298,lipase activity; GO:0016787,hydrolase activity; GO:0016788,hydrolase activity, acting on ester bonds; GO:0052689,carboxylic ester hydrolase activity; GO:0006629,lipid metabolic process; GO:0008150,biological_p…
jg10814	K20790 nucleoside diphosphate kinase homolog 5 | (RefSeq) probable nucleoside diphosphate kinase 5 (A)	probable nucleoside diphosphate kinase 5 [Rosa chinensis]	NDK5_ARATH RecName: Full=Probable nucleoside diphosphate kinase 5; EC=2.7.4.6; AltName: Full=Nucleoside diphosphate kinase V;	A0A2P6RYW3_ROSCH RecName: Full=Nucleoside diphosphate kinase {ECO:0000256|RuleBase:RU004013}; EC=2.7.4.6 {ECO:0000256|RuleBase:RU004013};	Nucleoside diphosphate kinase	GO:0005524,ATP binding; GO:0004550,nucleoside diphosphate kinase activity; GO:0006241,CTP biosynthetic process; GO:0006183,GTP biosynthetic process; GO:0006165,nucleoside diphosphate phosphorylation; GO:0006228,UTP biosynthetic process; GO:0000166,nucleotide binding; GO:0003674,molecular_function; GO:0005488,binding; GO:0017076,purine nucleotide binding; GO:0030554,adenyl nucleotide binding; GO:0…
jg10818	K17991 peroxygenase [EC:1.11.2.3] | (RefSeq) uncharacterized protein LOC114269912 (A)	PREDICTED: transmembrane protein 87A [Fragaria vesca subsp. vesca]	--	A0A2P6RYW5_ROSCH SubName: Full=Putative Lung seven transmembrane receptor {ECO:0000313|EMBL:PRQ51603.1};	Predicted membrane protein	GO:0016021,integral component of membrane; GO:0005575,cellular_component; GO:0016020,membrane; GO:0031224,intrinsic component of membrane; GO:0110165,cellular anatomical entity
jg10820	K07195 exocyst complex component 7 | (RefSeq) exocyst complex component EXO70A1 (A)	PREDICTED: exocyst complex component EXO70A1 [Fragaria vesca subsp. vesca]	E70A1_ARATH RecName: Full=Exocyst complex component EXO70A1 {ECO:0000303|PubMed:16942608}; Short=AtExo70a1 {ECO:0000303|PubMed:16942608}; AltName: Full=Exocyst subunit Exo70 family protein A1 {ECO:0000303|PubMed:16942608};	A0A2P6RYV4_ROSCH RecName: Full=Exocyst subunit Exo70 family protein {ECO:0000256|RuleBase:RU365026};	Exocyst component protein and related proteins	GO:0031410,cytoplasmic vesicle; GO:0005856,cytoskeleton; GO:0005829,cytosol; GO:0000145,exocyst; GO:0005576,extracellular region; GO:0009524,phragmoplast; GO:0005886,plasma membrane; GO:0005546,phosphatidylinositol-4,5-bisphosphate binding; GO:0006887,exocytosis; GO:0090059,protoxylem development; GO:0060178,regulation of exocyst localization; GO:2000652,regulation of secondary cell wall biogenes…
jg10822	K13464 jasmonate ZIM domain-containing protein | (RefSeq) protein TIFY 10b (A)	protein TIFY 10b [Rosa chinensis]	JAZ1_SOYBN RecName: Full=Jasmonate ZIM domain-containing protein 1 {ECO:0000305|PubMed:26268547}; Short=GmJAZ1 {ECO:0000305|PubMed:26268547}; AltName: Full=HopZ1a-interacting protein 3 {ECO:0000303|PubMed:26268547};	A0A2P6RYW2_ROSCH SubName: Full=Putative transcription factor TIFY family {ECO:0000313|EMBL:PRQ51612.1};	--	GO:0005634,nucleus; GO:0005886,plasma membrane; GO:0006952,defense response; GO:0031347,regulation of defense response; GO:2000022,regulation of jasmonic acid mediated signaling pathway; GO:0009611,response to wounding; GO:0006950,response to stress; GO:0008150,biological_process; GO:0050896,response to stimulus; GO:0048583,regulation of response to stimulus; GO:0050789,regulation of biological p…
jg10825	--	PREDICTED: protein FLUORESCENT IN BLUE LIGHT, chloroplastic isoform X1 [Fragaria vesca subsp. vesca]	FLU_ARATH RecName: Full=Protein FLUORESCENT IN BLUE LIGHT, chloroplastic; Flags: Precursor;	A0A2P6RYV6_ROSCH SubName: Full=Putative tetratricopeptide-like helical domain-containing protein {ECO:0000313|EMBL:PRQ51616.1};	--	GO:0031969,chloroplast membrane; GO:0009535,chloroplast thylakoid membrane; GO:0016021,integral component of membrane; GO:0015995,chlorophyll biosynthetic process; GO:0006725,cellular aromatic compound metabolic process; GO:0006778,porphyrin-containing compound metabolic process; GO:0006779,porphyrin-containing compound biosynthetic process; GO:0006807,nitrogen compound metabolic process; GO:0008…
jg10826	K14301 nuclear pore complex protein Nup107 | (RefSeq) nuclear pore complex protein NUP107 (A)	nuclear pore complex protein NUP107 [Rosa chinensis]	NU107_ARATH RecName: Full=Nuclear pore complex protein NUP107 {ECO:0000303|PubMed:21189294}; AltName: Full=Nucleoporin 107;	A0A2P6RYV9_ROSCH RecName: Full=Nuclear pore complex protein {ECO:0000256|RuleBase:RU365072};	Nuclear pore complex, rNup107 component (sc Nup84)	GO:0005635,nuclear envelope; GO:0031080,nuclear pore outer ring; GO:0017056,structural constituent of nuclear pore; GO:0006406,mRNA export from nucleus; GO:0000973,post-transcriptional tethering of RNA polymerase II gene DNA at nuclear periphery; GO:0006606,protein import into nucleus; GO:0006355,regulation of DNA-templated transcription; GO:0003674,molecular_function; GO:0005198,structural molec…
jg10827	K11293 protein HIRA/HIR1 | (RefSeq) hypothetical protein (A)	protein PHYTOCHROME-DEPENDENT LATE-FLOWERING [Rosa chinensis]	PHL_ARATH RecName: Full=Protein PHYTOCHROME-DEPENDENT LATE-FLOWERING {ECO:0000303|PubMed:24127609};	A0A2P6RYV7_ROSCH SubName: Full=Uncharacterized protein {ECO:0000313|EMBL:PRQ51618.1};	--	GO:0005737,cytoplasm; GO:0016604,nuclear body; GO:0005634,nucleus; GO:0000124,SAGA complex; GO:0003712,transcription coregulator activity; GO:0007623,circadian rhythm; GO:0009908,flower development; GO:0048574,long-day photoperiodism, flowering; GO:0048510,regulation of timing of transition from vegetative to reproductive phase; GO:0006357,regulation of transcription by RNA polymerase II; GO:0009…
jg10828	K11517 (S)-2-hydroxy-acid oxidase [EC:1.1.3.15] | (RefSeq) peroxisomal (S)-2-hydroxy-acid oxidase GLO4 isoform X1 (A)	peroxisomal (S)-2-hydroxy-acid oxidase GLO4 isoform X1 [Rosa chinensis]	HAOX1_ARATH RecName: Full=Peroxisomal (S)-2-hydroxyacid oxidase GLO4; EC=1.1.3.15 {ECO:0000269|PubMed:24408912}; AltName: Full=Glycolate oxidase 4; Short=AtGLO4; Short=GOX 4; AltName: Full=lHAOX1 {ECO:0000303|PubMed:24408912};	A0A2P6RYW4_ROSCH RecName: Full=(S)-2-hydroxy-acid oxidase {ECO:0000256|ARBA:ARBA00013087}; EC=1.1.3.15 {ECO:0000256|ARBA:ARBA00013087};	Glycolate oxidase	GO:0005777,peroxisome; GO:0003973,(S)-2-hydroxy-acid oxidase activity; GO:0010181,FMN binding; GO:0042742,defense response to bacterium; GO:0006631,fatty acid metabolic process; GO:0050665,hydrogen peroxide biosynthetic process; GO:0003674,molecular_function; GO:0003824,catalytic activity; GO:0016491,oxidoreductase activity; GO:0016614,oxidoreductase activity, acting on CH-OH group of donors; GO:…
jg1083	K24140 glutaredoxin-dependent peroxiredoxin [EC:1.11.1.25] | (RefSeq) peroxiredoxin-2B (A)	PREDICTED: peroxiredoxin-2E-2, chloroplastic [Fragaria vesca subsp. vesca]	PR2E1_ORYSJ RecName: Full=Peroxiredoxin-2E-1, chloroplastic; EC=1.11.1.25 {ECO:0000250|UniProtKB:A9PCL4}; AltName: Full=Glutaredoxin-dependent peroxiredoxin {ECO:0000305}; AltName: Full=Peroxiredoxin IIE-1; AltName: Full=Thioredoxin peroxidase 2E-1; Flags: Precursor;	A0A2P6RBG4_ROSCH RecName: Full=Glutaredoxin-dependent peroxiredoxin {ECO:0000256|ARBA:ARBA00013016, ECO:0000256|RuleBase:RU366011}; EC=1.11.1.25 {ECO:0000256|ARBA:ARBA00013016, ECO:0000256|RuleBase:RU366011};	Alkyl hydroperoxide reductase/peroxiredoxin	GO:0009570,chloroplast stroma; GO:0005737,cytoplasm; GO:0008379,thioredoxin peroxidase activity; GO:0045454,cell redox homeostasis; GO:0034599,cellular response to oxidative stress; GO:0042744,hydrogen peroxide catabolic process; GO:0003674,molecular_function; GO:0003824,catalytic activity; GO:0004601,peroxidase activity; GO:0016209,antioxidant activity; GO:0016491,oxidoreductase activity; GO:001…
jg10830	K11517 (S)-2-hydroxy-acid oxidase [EC:1.1.3.15] | (RefSeq) peroxisomal (S)-2-hydroxy-acid oxidase GLO4 isoform X1 (A)	peroxisomal (S)-2-hydroxy-acid oxidase GLO4 isoform X1 [Rosa chinensis]	HAOX1_ARATH RecName: Full=Peroxisomal (S)-2-hydroxyacid oxidase GLO4; EC=1.1.3.15 {ECO:0000269|PubMed:24408912}; AltName: Full=Glycolate oxidase 4; Short=AtGLO4; Short=GOX 4; AltName: Full=lHAOX1 {ECO:0000303|PubMed:24408912};	A0A2P6RYW4_ROSCH RecName: Full=(S)-2-hydroxy-acid oxidase {ECO:0000256|ARBA:ARBA00013087}; EC=1.1.3.15 {ECO:0000256|ARBA:ARBA00013087};	Glycolate oxidase	GO:0005777,peroxisome; GO:0003973,(S)-2-hydroxy-acid oxidase activity; GO:0010181,FMN binding; GO:0042742,defense response to bacterium; GO:0006631,fatty acid metabolic process; GO:0050665,hydrogen peroxide biosynthetic process; GO:0003674,molecular_function; GO:0003824,catalytic activity; GO:0016491,oxidoreductase activity; GO:0016614,oxidoreductase activity, acting on CH-OH group of donors; GO:…
jg10831	K13126 polyadenylate-binding protein | (RefSeq) uncharacterized protein LOC111215162 isoform X1 (A)	zinc finger CCCH domain-containing protein 62 [Rosa chinensis]	C3H62_ORYSJ RecName: Full=Zinc finger CCCH domain-containing protein 62; Short=OsC3H62;	A0A2P6RYW9_ROSCH SubName: Full=Putative transcription regulator SAP family {ECO:0000313|EMBL:PRQ51627.1};	--	GO:0003677,DNA binding; GO:0046872,metal ion binding; GO:0003674,molecular_function; GO:0003676,nucleic acid binding; GO:0005488,binding; GO:0097159,organic cyclic compound binding; GO:1901363,heterocyclic compound binding; GO:0043167,ion binding; GO:0043169,cation binding
jg10835	K23398 activating signal cointegrator 1 | (RefSeq) uncharacterized protein LOC112293566 (A)	uncharacterized protein LOC112189123 [Rosa chinensis]	--	A0A6J5U799_PRUAR RecName: Full=Fe2OG dioxygenase domain-containing protein {ECO:0000259|PROSITE:PS51471};	DNA alkylation damage repair protein	GO:0051213,dioxygenase activity; GO:0006281,DNA repair; GO:0003674,molecular_function; GO:0003824,catalytic activity; GO:0016491,oxidoreductase activity; GO:0006139,nucleobase-containing compound metabolic process; GO:0006259,DNA metabolic process; GO:0006725,cellular aromatic compound metabolic process; GO:0006807,nitrogen compound metabolic process; GO:0006950,response to stress; GO:0006974,cel…
jg10840	K05681 ATP-binding cassette, subfamily G (WHITE), member 2 | (RefSeq) ABC transporter G family member 11 (A)	trihelix transcription factor ENAP2-like [Potentilla anserina]	ASIL2_ARATH RecName: Full=Trihelix transcription factor ASIL2 {ECO:0000305}; AltName: Full=6B-interacting protein 1-like 2 {ECO:0000303|PubMed:21330492}; AltName: Full=Trihelix DNA-binding protein ASIL2 {ECO:0000305};	A0A2P6RYZ7_ROSCH RecName: Full=Myb_DNA-bind_4 domain-containing protein {ECO:0000259|Pfam:PF13837};	Transcription factor GT-2 and related proteins, contains trihelix DNA-binding/SANT domain	GO:0005634,nucleus; GO:0003700,DNA-binding transcription factor activity; GO:0000976,transcription cis-regulatory region binding; GO:0009793,embryo development ending in seed dormancy; GO:0006355,regulation of DNA-templated transcription; GO:0010431,seed maturation; GO:0003674,molecular_function; GO:0140110,transcription regulator activity; GO:0001067,transcription regulatory region nucleic acid …
jg10844	--	dormancy-associated protein homolog 4 isoform X1 [Rosa chinensis]	DRMH4_ARATH RecName: Full=Dormancy-associated protein homolog 4 {ECO:0000305}; AltName: Full=DRM1 homolog 4 {ECO:0000305};	A0A2P6RYZ0_ROSCH SubName: Full=Putative dormancy/auxin associated protein {ECO:0000313|EMBL:PRQ51648.1};	--	--
jg10851	K13993 HSP20 family protein | (RefSeq) 17.4 kDa class III heat shock protein (A)	17.4 kDa class III heat shock protein [Rosa chinensis]	HS174_ARATH RecName: Full=17.4 kDa class III heat shock protein; AltName: Full=17.4 kDa heat shock protein 2; Short=AtHsp17.4B;	A0A2P6RZ03_ROSCH SubName: Full=Putative small heat shock protein HSP20 {ECO:0000313|EMBL:PRQ51667.1};	Molecular chaperone (small heat-shock protein Hsp26/Hsp42)	GO:0005737,cytoplasm; GO:0043621,protein self-association; GO:0051082,unfolded protein binding; GO:0071456,cellular response to hypoxia; GO:0051259,protein complex oligomerization; GO:0006457,protein folding; GO:0009408,response to heat; GO:0042542,response to hydrogen peroxide; GO:0009651,response to salt stress; GO:0003674,molecular_function; GO:0005488,binding; GO:0005515,protein binding; GO:0…
jg10852	K14832 ribosome biogenesis protein MAK21 | (RefSeq) CCAAT/enhancer-binding protein zeta (A)	CCAAT/enhancer-binding protein zeta [Rosa chinensis]	SWA2_ARATH RecName: Full=Protein SLOW WALKER 2 {ECO:0000303|PubMed:19734265}; AltName: Full=Protein EMBRYO SAC DEVELOPMENT ARREST 25 {ECO:0000303|PubMed:15634699};	A0A2P6RZ10_ROSCH SubName: Full=Putative CCAAT-binding factor {ECO:0000313|EMBL:PRQ51668.1};	CAATT-binding transcription factor/60S ribosomal subunit biogenesis protein	GO:0005730,nucleolus; GO:0005634,nucleus; GO:0009553,embryo sac development; GO:0010197,polar nucleus fusion; GO:0009555,pollen development; GO:0051302,regulation of cell division; GO:0007275,multicellular organism development; GO:0008150,biological_process; GO:0032501,multicellular organismal process; GO:0032502,developmental process; GO:0048229,gametophyte development; GO:0048856,anatomical str…
jg10855	K02998 small subunit ribosomal protein SAe | (RefSeq) 40S ribosomal protein Sa-2 (A)	40S ribosomal protein Sa-2 [Rosa chinensis]	RSSA_SOYBN RecName: Full=40S ribosomal protein SA {ECO:0000255|HAMAP-Rule:MF_03015}; AltName: Full=p40;	A0A2P6RZ14_ROSCH RecName: Full=40S ribosomal protein SA {ECO:0000256|HAMAP-Rule:MF_03015};	40S ribosomal protein SA (P40)/Laminin receptor 1	GO:0022627,cytosolic small ribosomal subunit; GO:0003735,structural constituent of ribosome; GO:0002181,cytoplasmic translation; GO:0000028,ribosomal small subunit assembly; GO:0006412,translation; GO:0003674,molecular_function; GO:0005198,structural molecule activity; GO:0006518,peptide metabolic process; GO:0006807,nitrogen compound metabolic process; GO:0008150,biological_process; GO:0008152,m…
jg10856	K22913 phosphatidylinositol 3,5-bisphosphate 5-phosphatase [EC:3.1.3.-] | (RefSeq) phosphoinositide phosphatase SAC2 (A)	phosphoinositide phosphatase SAC2 [Rosa chinensis]	SAC2_ARATH RecName: Full=Phosphoinositide phosphatase SAC2; Short=AtSAC2; EC=3.1.3.-; AltName: Full=Phosphatidylinositol 3,5-bisphosphate 5-phosphatase SAC2; AltName: Full=Protein SUPPRESSOR OF ACTIN 2; AltName: Full=SAC domain protein 2;	A0A2P6RZ25_ROSCH SubName: Full=Putative SAC domain-containing protein {ECO:0000313|EMBL:PRQ51670.1};	Putative phosphoinositide phosphatase	GO:0043231,intracellular membrane-bounded organelle; GO:0005774,vacuolar membrane; GO:0043813,phosphatidylinositol-3,5-bisphosphate 5-phosphatase activity; GO:0046856,phosphatidylinositol dephosphorylation; GO:0007033,vacuole organization; GO:0003674,molecular_function; GO:0003824,catalytic activity; GO:0016787,hydrolase activity; GO:0016788,hydrolase activity, acting on ester bonds; GO:0016791,p…
jg10857	K11314 transcriptional adapter 2-alpha | (RefSeq) transcriptional adapter ADA2 isoform X1 (A)	homolog of yeast ADA2 2A [Prunus dulcis]	TADA2_ORYSJ RecName: Full=Transcriptional adapter ADA2;	A0A4Y1R7I4_PRUDU RecName: Full=Transcriptional adapter {ECO:0000256|PIRNR:PIRNR025024};	Histone acetyltransferase complex SAGA/ADA, subunit ADA2	GO:0005634,nucleus; GO:0003682,chromatin binding; GO:0003677,DNA binding; GO:0003713,transcription coactivator activity; GO:0008270,zinc ion binding; GO:0006338,chromatin remodeling; GO:0035066,positive regulation of histone acetylation; GO:0006357,regulation of transcription by RNA polymerase II; GO:0003674,molecular_function; GO:0005488,binding; GO:0003676,nucleic acid binding; GO:0097159,organ…
jg10858	K10691 E3 ubiquitin-protein ligase UBR4 [EC:2.3.2.27] | (RefSeq) auxin transport protein BIG (A)	GDSL esterase/lipase 1 [Rosa chinensis]	GLIP1_ARATH RecName: Full=GDSL esterase/lipase 1 {ECO:0000303|PubMed:16126835}; EC=3.1.1.- {ECO:0000305}; AltName: Full=Extracellular lipase 1; Flags: Precursor;	A0A2P6RZ19_ROSCH SubName: Full=Putative carboxylesterase {ECO:0000313|EMBL:PRQ51672.1}; EC=3.1.1.1 {ECO:0000313|EMBL:PRQ51672.1};	--	GO:0005615,extracellular space; GO:0016298,lipase activity; GO:0042742,defense response to bacterium; GO:0050832,defense response to fungus; GO:0009866,induced systemic resistance, ethylene mediated signaling pathway; GO:0009871,jasmonic acid and ethylene-dependent systemic resistance, ethylene mediated signaling pathway; GO:0016042,lipid catabolic process; GO:0009620,response to fungus; GO:00097…
jg10859	K10691 E3 ubiquitin-protein ligase UBR4 [EC:2.3.2.27] | (RefSeq) auxin transport protein BIG (A)	GDSL esterase/lipase 1 [Rosa chinensis]	GLIP1_ARATH RecName: Full=GDSL esterase/lipase 1 {ECO:0000303|PubMed:16126835}; EC=3.1.1.- {ECO:0000305}; AltName: Full=Extracellular lipase 1; Flags: Precursor;	A0A2P6RZ22_ROSCH SubName: Full=Putative carboxylesterase {ECO:0000313|EMBL:PRQ51674.1}; EC=3.1.1.1 {ECO:0000313|EMBL:PRQ51674.1};	--	GO:0005615,extracellular space; GO:0016298,lipase activity; GO:0042742,defense response to bacterium; GO:0050832,defense response to fungus; GO:0009866,induced systemic resistance, ethylene mediated signaling pathway; GO:0009871,jasmonic acid and ethylene-dependent systemic resistance, ethylene mediated signaling pathway; GO:0016042,lipid catabolic process; GO:0009620,response to fungus; GO:00097…
jg10861	K10691 E3 ubiquitin-protein ligase UBR4 [EC:2.3.2.27] | (RefSeq) auxin transport protein BIG (A)	putative carboxylesterase [Rosa chinensis]	GLIP1_ARATH RecName: Full=GDSL esterase/lipase 1 {ECO:0000303|PubMed:16126835}; EC=3.1.1.- {ECO:0000305}; AltName: Full=Extracellular lipase 1; Flags: Precursor;	A0A2P6RZ31_ROSCH SubName: Full=Putative carboxylesterase {ECO:0000313|EMBL:PRQ51679.1}; EC=3.1.1.1 {ECO:0000313|EMBL:PRQ51679.1};	--	GO:0005615,extracellular space; GO:0016298,lipase activity; GO:0042742,defense response to bacterium; GO:0050832,defense response to fungus; GO:0009866,induced systemic resistance, ethylene mediated signaling pathway; GO:0009871,jasmonic acid and ethylene-dependent systemic resistance, ethylene mediated signaling pathway; GO:0016042,lipid catabolic process; GO:0009620,response to fungus; GO:00097…
jg10862	K10691 E3 ubiquitin-protein ligase UBR4 [EC:2.3.2.27] | (RefSeq) auxin transport protein BIG-like (A)	putative carboxylesterase [Rosa chinensis]	GLIP1_ARATH RecName: Full=GDSL esterase/lipase 1 {ECO:0000303|PubMed:16126835}; EC=3.1.1.- {ECO:0000305}; AltName: Full=Extracellular lipase 1; Flags: Precursor;	A0A2P6RZ31_ROSCH SubName: Full=Putative carboxylesterase {ECO:0000313|EMBL:PRQ51679.1}; EC=3.1.1.1 {ECO:0000313|EMBL:PRQ51679.1};	--	GO:0005615,extracellular space; GO:0016298,lipase activity; GO:0042742,defense response to bacterium; GO:0050832,defense response to fungus; GO:0009866,induced systemic resistance, ethylene mediated signaling pathway; GO:0009871,jasmonic acid and ethylene-dependent systemic resistance, ethylene mediated signaling pathway; GO:0016042,lipid catabolic process; GO:0009620,response to fungus; GO:00097…
jg10864	--	--	--	--	--	--
jg10869	K10691 E3 ubiquitin-protein ligase UBR4 [EC:2.3.2.27] | (RefSeq) auxin transport protein BIG (A)	unnamed protein product [Prunus armeniaca]	GLIP1_ARATH RecName: Full=GDSL esterase/lipase 1 {ECO:0000303|PubMed:16126835}; EC=3.1.1.- {ECO:0000305}; AltName: Full=Extracellular lipase 1; Flags: Precursor;	M5WVH1_PRUPE SubName: Full=Uncharacterized protein {ECO:0000313|EMBL:EMJ17802.1};	--	GO:0005615,extracellular space; GO:0016298,lipase activity; GO:0042742,defense response to bacterium; GO:0050832,defense response to fungus; GO:0009866,induced systemic resistance, ethylene mediated signaling pathway; GO:0009871,jasmonic acid and ethylene-dependent systemic resistance, ethylene mediated signaling pathway; GO:0016042,lipid catabolic process; GO:0009620,response to fungus; GO:00097…
jg1087	K13463 coronatine-insensitive protein 1 | (RefSeq) coronatine-insensitive protein 1-like (A)	histone deacetylase HDT1 isoform X2 [Rosa chinensis]	HDT1_SOLCH RecName: Full=Histone deacetylase HDT1; AltName: Full=Histone deacetylase 2a; Short=HD2a; AltName: Full=ScHD2a;	A0A5N5FX45_9ROSA SubName: Full=Histone deacetylase HDT1-like {ECO:0000313|EMBL:KAB2607708.1};	--	GO:0005730,nucleolus; GO:0016787,hydrolase activity; GO:0046872,metal ion binding; GO:0006325,chromatin organization; GO:0003674,molecular_function; GO:0003824,catalytic activity; GO:0005488,binding; GO:0043167,ion binding; GO:0043169,cation binding; GO:0008150,biological_process; GO:0009987,cellular process; GO:0016043,cellular component organization; GO:0071840,cellular component organization o…
jg10875	K00679 phospholipid:diacylglycerol acyltransferase [EC:2.3.1.158] | (RefSeq) hypothetical protein (A)	GDSL lipase [Rosa chinensis]	GLIP2_ARATH RecName: Full=GDSL esterase/lipase 2; EC=3.1.1.-; AltName: Full=Extracellular lipase 2; Flags: Precursor;	A0A2P6RZ51_ROSCH SubName: Full=Putative SGNH hydrolase-type esterase domain-containing protein {ECO:0000313|EMBL:PRQ51695.1};	--	GO:0005576,extracellular region; GO:0016298,lipase activity; GO:0009734,auxin-activated signaling pathway; GO:0042742,defense response to bacterium; GO:0098542,defense response to other organism; GO:0016042,lipid catabolic process; GO:0006629,lipid metabolic process; GO:0010930,negative regulation of auxin mediated signaling pathway; GO:0009723,response to ethylene; GO:0009753,response to jasmoni…
jg10877	K00679 phospholipid:diacylglycerol acyltransferase [EC:2.3.1.158] | (RefSeq) hypothetical protein (A)	GDSL esterase/lipase 1 [Rosa chinensis]	GLIP1_ARATH RecName: Full=GDSL esterase/lipase 1 {ECO:0000303|PubMed:16126835}; EC=3.1.1.- {ECO:0000305}; AltName: Full=Extracellular lipase 1; Flags: Precursor;	A0A2P6RZ37_ROSCH SubName: Full=Putative carboxylesterase {ECO:0000313|EMBL:PRQ51696.1}; EC=3.1.1.1 {ECO:0000313|EMBL:PRQ51696.1};	--	GO:0005615,extracellular space; GO:0016298,lipase activity; GO:0042742,defense response to bacterium; GO:0050832,defense response to fungus; GO:0009866,induced systemic resistance, ethylene mediated signaling pathway; GO:0009871,jasmonic acid and ethylene-dependent systemic resistance, ethylene mediated signaling pathway; GO:0016042,lipid catabolic process; GO:0009620,response to fungus; GO:00097…
jg10879	--	B3 domain-containing protein Os04g0386900-like isoform X2 [Rosa chinensis]	Y4869_ORYSJ RecName: Full=B3 domain-containing protein Os04g0386900;	A0A2P6RZ67_ROSCH SubName: Full=Putative transcription factor B3-Domain family {ECO:0000313|EMBL:PRQ51703.1};	--	GO:0005634,nucleus; GO:0003677,DNA binding; GO:0003674,molecular_function; GO:0003676,nucleic acid binding; GO:0005488,binding; GO:0097159,organic cyclic compound binding; GO:1901363,heterocyclic compound binding; GO:0005575,cellular_component; GO:0005622,intracellular anatomical structure; GO:0043226,organelle; GO:0043227,membrane-bounded organelle; GO:0043229,intracellular organelle; GO:0043231…
jg1088	--	PREDICTED: protein CDI [Fragaria vesca subsp. vesca]	CDI_ARATH RecName: Full=Protein CDI {ECO:0000305}; AltName: Full=Protein CADMIUM INDUCED {ECO:0000303|PubMed:22569258};	A0A2P6RBG7_ROSCH SubName: Full=Putative nucleotide-diphospho-sugar transferase {ECO:0000313|EMBL:PRQ43778.1};	--	GO:0005829,cytosol; GO:0016740,transferase activity; GO:0009846,pollen germination; GO:0009860,pollen tube growth; GO:0003674,molecular_function; GO:0003824,catalytic activity; GO:0000003,reproduction; GO:0008150,biological_process; GO:0009856,pollination; GO:0022414,reproductive process; GO:0032501,multicellular organismal process; GO:0044706,multi-multicellular organism process; GO:0000902,cell…
jg10894	K09286 EREBP-like factor | (RefSeq) ethylene-responsive transcription factor RAP2-12 (A)	ethylene-responsive transcription factor RAP2-12 [Rosa chinensis]	RA212_ARATH RecName: Full=Ethylene-responsive transcription factor RAP2-12; AltName: Full=Protein RELATED TO APETALA2 12;	A0A2P6RZ79_ROSCH SubName: Full=Putative transcription factor AP2-EREBP family {ECO:0000313|EMBL:PRQ51725.1};	--	GO:0005634,nucleus; GO:0005886,plasma membrane; GO:0003700,DNA-binding transcription factor activity; GO:0000976,transcription cis-regulatory region binding; GO:0070483,detection of hypoxia; GO:0009873,ethylene-activated signaling pathway; GO:2000280,regulation of root development; GO:0001666,response to hypoxia; GO:0003674,molecular_function; GO:0140110,transcription regulator activity; GO:00010…
jg10896	K25898 CO(2)-response secreted protease | (RefSeq) CO(2)-response secreted protease-like (A)	subtilisin-like protease SBT1.5 [Rosa chinensis]	SBT15_ARATH RecName: Full=Subtilisin-like protease SBT1.5 {ECO:0000303|PubMed:16193095}; EC=3.4.21.- {ECO:0000255|PROSITE-ProRule:PRU10082}; AltName: Full=Subtilase subfamily 1 member 5 {ECO:0000303|PubMed:16193095}; Short=AtSBT1.5 {ECO:0000303|PubMed:16193095}; Flags: Precursor;	A0A2P6RZ63_ROSCH SubName: Full=Putative cucumisin {ECO:0000313|EMBL:PRQ51727.1}; EC=3.4.21.25 {ECO:0000313|EMBL:PRQ51727.1};	--	GO:0005576,extracellular region; GO:0016020,membrane; GO:0004252,serine-type endopeptidase activity; GO:0016485,protein processing; GO:0003674,molecular_function; GO:0003824,catalytic activity; GO:0004175,endopeptidase activity; GO:0008233,peptidase activity; GO:0008236,serine-type peptidase activity; GO:0016787,hydrolase activity; GO:0017171,serine hydrolase activity; GO:0140096,catalytic activi…
jg109	--	synaptotagmin-1 isoform X3 [Rosa chinensis]	SYT2_ARATH RecName: Full=Synaptotagmin-2; AltName: Full=NTMC2T1.2; AltName: Full=Synaptotagmin B;	A0A2P6PL28_ROSCH SubName: Full=Putative C2 domain, synaptotagmin-like mitochondrial-lipid-binding domain-containing protein {ECO:0000313|EMBL:PRQ22610.1};	Ca2+-dependent lipid-binding protein CLB1/vesicle protein vp115/Granuphilin A, contains C2 domain	GO:0005783,endoplasmic reticulum; GO:0005794,Golgi apparatus; GO:0000139,Golgi membrane; GO:0016021,integral component of membrane; GO:0008289,lipid binding; GO:0046872,metal ion binding; GO:0006869,lipid transport; GO:0009306,protein secretion; GO:0003674,molecular_function; GO:0005488,binding; GO:0043167,ion binding; GO:0043169,cation binding; GO:0006810,transport; GO:0008150,biological_process…
jg10911	--	AT-rich interactive domain-containing protein 4 [Rosa chinensis]	ARID4_ARATH RecName: Full=AT-rich interactive domain-containing protein 4; Short=ARID domain-containing protein 4;	A0A2P6RZ76_ROSCH SubName: Full=Putative chromatin regulator PHD family {ECO:0000313|EMBL:PRQ51731.1};	--	GO:0005634,nucleus; GO:0003677,DNA binding; GO:0046872,metal ion binding; GO:0003674,molecular_function; GO:0003676,nucleic acid binding; GO:0005488,binding; GO:0097159,organic cyclic compound binding; GO:1901363,heterocyclic compound binding; GO:0043167,ion binding; GO:0043169,cation binding; GO:0005575,cellular_component; GO:0005622,intracellular anatomical structure; GO:0043226,organelle; GO:0…
jg10915	K00814 alanine transaminase [EC:2.6.1.2] | (RefSeq) alanine aminotransferase 2, mitochondrial (A)	alanine aminotransferase 2, mitochondrial [Rosa chinensis]	ALAT2_ARATH RecName: Full=Alanine aminotransferase 2, mitochondrial; Short=AtAlaAT2; Short=AtAlaATm; EC=2.6.1.2; AltName: Full=Alanine-2-oxoglutarate aminotransferase 3; EC=2.6.1.-; Flags: Precursor;	A0A2P6RZ82_ROSCH RecName: Full=Alanine transaminase {ECO:0000256|ARBA:ARBA00026106}; EC=2.6.1.2 {ECO:0000256|ARBA:ARBA00026106};	Alanine aminotransferase	GO:0005739,mitochondrion; GO:0004021,L-alanine:2-oxoglutarate aminotransferase activity; GO:0030170,pyridoxal phosphate binding; GO:0009058,biosynthetic process; GO:0042853,L-alanine catabolic process; GO:0001666,response to hypoxia; GO:0003674,molecular_function; GO:0003824,catalytic activity; GO:0008483,transaminase activity; GO:0016740,transferase activity; GO:0016769,transferase activity, tra…
jg10916	K01051 pectinesterase [EC:3.1.1.11] | (RefSeq) uncharacterized protein LOC110634634 (A)	pectinesterase 3 [Rosa chinensis]	PME3_PHAVU RecName: Full=Pectinesterase 3; Short=PE 3; EC=3.1.1.11; AltName: Full=Pectin methylesterase 3; Flags: Precursor;	A0A2P6RZ90_ROSCH SubName: Full=Putative pectinesterase {ECO:0000313|EMBL:PRQ51744.1}; EC=3.1.1.11 {ECO:0000313|EMBL:PRQ51744.1};	--	GO:0005576,extracellular region; GO:0045330,aspartyl esterase activity; GO:0004857,enzyme inhibitor activity; GO:0030599,pectinesterase activity; GO:0042545,cell wall modification; GO:0045490,pectin catabolic process; GO:0003674,molecular_function; GO:0003824,catalytic activity; GO:0016787,hydrolase activity; GO:0016788,hydrolase activity, acting on ester bonds; GO:0030234,enzyme regulator activi…
jg10917	K01051 pectinesterase [EC:3.1.1.11] | (RefSeq) pectinesterase (A)	pectinesterase [Rosa chinensis]	PMEU1_SOLLC RecName: Full=Pectinesterase/pectinesterase inhibitor U1; Includes: RecName: Full=Pectinesterase inhibitor U1; AltName: Full=Pectin methylesterase inhibitor U1; Includes: RecName: Full=Pectinesterase U1; Short=PE U1; EC=3.1.1.11; AltName: Full=Pectin methylesterase U1; Flags: Precursor;	A0A2P6RZ92_ROSCH RecName: Full=Pectinesterase {ECO:0000256|RuleBase:RU000589}; EC=3.1.1.11 {ECO:0000256|RuleBase:RU000589};	--	GO:0005576,extracellular region; GO:0045330,aspartyl esterase activity; GO:0030599,pectinesterase activity; GO:0046910,pectinesterase inhibitor activity; GO:0042545,cell wall modification; GO:0045490,pectin catabolic process; GO:0003674,molecular_function; GO:0003824,catalytic activity; GO:0016787,hydrolase activity; GO:0016788,hydrolase activity, acting on ester bonds; GO:0052689,carboxylic este…
jg10918	K01051 pectinesterase [EC:3.1.1.11] | (RefSeq) pectinesterase (A)	pectinesterase [Rosa chinensis]	PMEU1_SOLLC RecName: Full=Pectinesterase/pectinesterase inhibitor U1; Includes: RecName: Full=Pectinesterase inhibitor U1; AltName: Full=Pectin methylesterase inhibitor U1; Includes: RecName: Full=Pectinesterase U1; Short=PE U1; EC=3.1.1.11; AltName: Full=Pectin methylesterase U1; Flags: Precursor;	A0A2P6RZ92_ROSCH RecName: Full=Pectinesterase {ECO:0000256|RuleBase:RU000589}; EC=3.1.1.11 {ECO:0000256|RuleBase:RU000589};	--	GO:0005576,extracellular region; GO:0045330,aspartyl esterase activity; GO:0030599,pectinesterase activity; GO:0046910,pectinesterase inhibitor activity; GO:0042545,cell wall modification; GO:0045490,pectin catabolic process; GO:0003674,molecular_function; GO:0003824,catalytic activity; GO:0016787,hydrolase activity; GO:0016788,hydrolase activity, acting on ester bonds; GO:0052689,carboxylic este…
jg1092	K05928 tocopherol O-methyltransferase [EC:2.1.1.95] | (RefSeq) tocopherol O-methyltransferase, chloroplastic (A)	tocopherol O-methyltransferase, chloroplastic [Rosa chinensis]	GTOMC_ARATH RecName: Full=Tocopherol O-methyltransferase, chloroplastic; EC=2.1.1.95 {ECO:0000269|PubMed:9851934}; AltName: Full=Gamma-tocopherol methyltransferase; AltName: Full=Vitamin E pathway gene 4 protein; Short=AtVTE4; Flags: Precursor;	A0A2P6RBH8_ROSCH SubName: Full=Putative tocopherol O-methyltransferase {ECO:0000313|EMBL:PRQ43779.1}; EC=2.1.1.95 {ECO:0000313|EMBL:PRQ43779.1};	SAM-dependent methyltransferases	GO:0009507,chloroplast; GO:0005634,nucleus; GO:0008168,methyltransferase activity; GO:0050342,tocopherol O-methyltransferase activity; GO:0032259,methylation; GO:0010189,vitamin E biosynthetic process; GO:0003674,molecular_function; GO:0003824,catalytic activity; GO:0016740,transferase activity; GO:0016741,transferase activity, transferring one-carbon groups; GO:0008171,O-methyltransferase activi…
jg10920	K14790 nucleolar protein 9 | (RefSeq) pumilio homolog 23 isoform X2 (A)	pumilio homolog 23 isoform X1 [Rosa chinensis]	PUM23_ARATH RecName: Full=Pumilio homolog 23; Short=APUM-23; Short=AtPUM23;	A0A2P6RZ86_ROSCH SubName: Full=Uncharacterized protein {ECO:0000313|EMBL:PRQ51748.1};	Predicted RNA-binding protein, contains Pumilio domains	GO:0030686,90S preribosome; GO:0005730,nucleolus; GO:0030688,preribosome, small subunit precursor; GO:0003723,RNA binding; GO:0010252,auxin homeostasis; GO:0000480,endonucleolytic cleavage in 5'-ETS of tricistronic rRNA transcript (SSU-rRNA, 5.8S rRNA, LSU-rRNA); GO:0000447,endonucleolytic cleavage in ITS1 to separate SSU-rRNA from 5.8S rRNA and LSU-rRNA from tricistronic rRNA transcript (SSU-rRN…
jg10937	--	--	--	--	--	--
jg1094	K10773 endonuclease III [EC:3.2.2.- 4.2.99.18] | (RefSeq) similar to endonuclease III (A)	DNA glycosylase/AP lyase ROS1 [Rosa chinensis]	ROS1_ARATH RecName: Full=DNA glycosylase/AP lyase ROS1 {ECO:0000305}; EC=4.2.99.18 {ECO:0000269|PubMed:25240767}; AltName: Full=DEMETER-like protein 1 {ECO:0000303|PubMed:12150995}; AltName: Full=Protein REPRESSOR OF SILENCING 1 {ECO:0000303|PubMed:12526807}; Short=Protein ROS1 {ECO:0000303|PubMed:12526807};	A0A2P6RBI1_ROSCH SubName: Full=Putative DNA glycosylase, helix-turn-helix, base-excision DNA repair, demeter {ECO:0000313|EMBL:PRQ43782.1};	--	GO:0005730,nucleolus; GO:0005634,nucleus; GO:0051539,4 iron, 4 sulfur cluster binding; GO:0140078,class I DNA-(apurinic or apyrimidinic site) endonuclease activity; GO:0003677,DNA binding; GO:0035514,DNA demethylase activity; GO:0019104,DNA N-glycosylase activity; GO:0003906,DNA-(apurinic or apyrimidinic site) endonuclease activity; GO:0046872,metal ion binding; GO:0006284,base-excision repair; G…
jg10940	K19038 E3 ubiquitin-protein ligase ATL41 [EC:2.3.2.27] | (RefSeq) RING-H2 finger protein ATL40 (A)	LOW QUALITY PROTEIN: RING-H2 finger protein ATL3-like [Rosa chinensis]	ATL3_ARATH RecName: Full=RING-H2 finger protein ATL3; EC=2.3.2.27 {ECO:0000305}; AltName: Full=RING-type E3 ubiquitin transferase ATL3 {ECO:0000305};	A0A5N5GHX1_9ROSA RecName: Full=RING-type E3 ubiquitin transferase {ECO:0000256|ARBA:ARBA00012483}; EC=2.3.2.27 {ECO:0000256|ARBA:ARBA00012483};	FOG: Predicted E3 ubiquitin ligase	GO:0016021,integral component of membrane; GO:0046872,metal ion binding; GO:0016740,transferase activity; GO:0016567,protein ubiquitination; GO:0003674,molecular_function; GO:0005488,binding; GO:0043167,ion binding; GO:0043169,cation binding; GO:0003824,catalytic activity; GO:0006807,nitrogen compound metabolic process; GO:0008150,biological_process; GO:0008152,metabolic process; GO:0019538,prote…
jg10941	K05857 phosphatidylinositol phospholipase C, delta [EC:3.1.4.11] | (RefSeq) LOW QUALITY PROTEIN: phosphoinositide phospholipase C 8 (A)	PREDICTED: uncharacterized protein LOC101293611 [Fragaria vesca subsp. vesca]	--	A0A2P6RZC2_ROSCH SubName: Full=Putative nuclease associated modular domain 3 {ECO:0000313|EMBL:PRQ51769.1};	--	GO:0003677,DNA binding; GO:0003674,molecular_function; GO:0003676,nucleic acid binding; GO:0005488,binding; GO:0097159,organic cyclic compound binding; GO:1901363,heterocyclic compound binding
jg10942	--	PREDICTED: uncharacterized protein LOC101298042 [Fragaria vesca subsp. vesca]	--	A0A8K0MMW9_9ROSA SubName: Full=Uncharacterized protein {ECO:0000313|EMBL:KAF3451942.1};	--	--
jg10943	K03691 peptide-O-fucosyltransferase [EC:2.4.1.221] | (RefSeq) O-fucosyltransferase 36 (A)	O-fucosyltransferase 36 [Rosa chinensis]	OFT36_ARATH RecName: Full=O-fucosyltransferase 36 {ECO:0000305}; Short=O-FucT-36 {ECO:0000305}; EC=2.4.1.- {ECO:0000305}; AltName: Full=O-fucosyltransferase family protein {ECO:0000305};	A0A2P6RZA8_ROSCH RecName: Full=O-fucosyltransferase family protein {ECO:0000256|ARBA:ARBA00030350};	--	GO:0016021,integral component of membrane; GO:0046922,peptide-O-fucosyltransferase activity; GO:0006004,fucose metabolic process; GO:0003674,molecular_function; GO:0003824,catalytic activity; GO:0008417,fucosyltransferase activity; GO:0016740,transferase activity; GO:0016757,glycosyltransferase activity; GO:0016758,hexosyltransferase activity; GO:0140096,catalytic activity, acting on a protein; G…
jg10944	K23362 ethanolamine phosphate phosphodiesterase [EC:3.1.-.-] | (RefSeq) uncharacterized protein LOC104822767 (A)	uncharacterized protein C23H3.12c [Rosa chinensis]	--	A0A2P6RZC1_ROSCH SubName: Full=Uncharacterized protein {ECO:0000313|EMBL:PRQ51772.1};	Uncharacterized conserved protein	--
jg10951	K13436 pto-interacting protein 1 [EC:2.7.11.1] | (RefSeq) PTI1-like tyrosine-protein kinase 1 isoform X1 (A)	PREDICTED: protein STRUBBELIG-RECEPTOR FAMILY 7 [Fragaria vesca subsp. vesca]	SRF7_ARATH RecName: Full=Protein STRUBBELIG-RECEPTOR FAMILY 7; AltName: Full=Leucine-rich repeat receptor kinase-like protein SRF7; Flags: Precursor;	A0A2P6RZB6_ROSCH SubName: Full=Putative non-specific protein-tyrosine kinase RLK-Pelle-LRR-V family {ECO:0000313|EMBL:PRQ51774.1}; EC=2.7.10.2 {ECO:0000313|EMBL:PRQ51774.1};	--	GO:0016021,integral component of membrane; GO:0005886,plasma membrane; GO:0005524,ATP binding; GO:0004714,transmembrane receptor protein tyrosine kinase activity; GO:0006468,protein phosphorylation; GO:0000166,nucleotide binding; GO:0003674,molecular_function; GO:0005488,binding; GO:0017076,purine nucleotide binding; GO:0030554,adenyl nucleotide binding; GO:0032553,ribonucleotide binding; GO:0032…
jg10952	K16818 phospholipase A1 [EC:3.1.1.32] | (RefSeq) phospholipase A(1) DAD1, chloroplastic (A)	triacylglycerol lipase OBL1 [Rosa chinensis]	OBL1_TOBAC RecName: Full=Triacylglycerol lipase OBL1 {ECO:0000305}; EC=3.1.1.- {ECO:0000269|PubMed:29178188}; AltName: Full=Oil body lipase 1 {ECO:0000303|PubMed:29178188}; Short=NtOBL1 {ECO:0000303|PubMed:29178188};	A0A6J5WQN7_PRUAR RecName: Full=Lipase_3 domain-containing protein {ECO:0000259|Pfam:PF01764};	Predicted lipase	GO:0016021,integral component of membrane; GO:0005811,lipid droplet; GO:0004806,triglyceride lipase activity; GO:0016042,lipid catabolic process; GO:0003674,molecular_function; GO:0003824,catalytic activity; GO:0016298,lipase activity; GO:0016787,hydrolase activity; GO:0016788,hydrolase activity, acting on ester bonds; GO:0052689,carboxylic ester hydrolase activity; GO:0006629,lipid metabolic pro…
jg10953	K16818 phospholipase A1 [EC:3.1.1.32] | (RefSeq) phospholipase A(1) DAD1, chloroplastic-like (A)	triacylglycerol lipase OBL1 [Rosa chinensis]	OBL1_TOBAC RecName: Full=Triacylglycerol lipase OBL1 {ECO:0000305}; EC=3.1.1.- {ECO:0000269|PubMed:29178188}; AltName: Full=Oil body lipase 1 {ECO:0000303|PubMed:29178188}; Short=NtOBL1 {ECO:0000303|PubMed:29178188};	A0A6P4ARK9_ZIZJJ SubName: Full=uncharacterized protein LOC107434392 {ECO:0000313|RefSeq:XP_015901348.2};	Predicted lipase	GO:0016021,integral component of membrane; GO:0005811,lipid droplet; GO:0004806,triglyceride lipase activity; GO:0016042,lipid catabolic process; GO:0003674,molecular_function; GO:0003824,catalytic activity; GO:0016298,lipase activity; GO:0016787,hydrolase activity; GO:0016788,hydrolase activity, acting on ester bonds; GO:0052689,carboxylic ester hydrolase activity; GO:0006629,lipid metabolic pro…
jg10955	K02607 origin recognition complex subunit 5 | (RefSeq) origin of replication complex subunit 5 isoform X1 (A)	origin of replication complex subunit 5 isoform X1 [Rosa chinensis]	ORC5_ARATH RecName: Full=Origin of replication complex subunit 5 {ECO:0000303|PubMed:16179646}; Short=AtORC5 {ECO:0000303|PubMed:16179646};	A0A2P6S2R5_ROSCH SubName: Full=Putative AWS domain, origin recognition complex, subunit 5 {ECO:0000313|EMBL:PRQ52962.1};	Origin recognition complex, subunit 5	GO:0005664,nuclear origin of replication recognition complex; GO:0000808,origin recognition complex; GO:0005524,ATP binding; GO:0003688,DNA replication origin binding; GO:0006260,DNA replication; GO:0006270,DNA replication initiation; GO:0000166,nucleotide binding; GO:0003674,molecular_function; GO:0005488,binding; GO:0017076,purine nucleotide binding; GO:0030554,adenyl nucleotide binding; GO:003…
jg10958	K01535 H+-transporting ATPase [EC:7.1.2.1] | (RefSeq) ATPase 10, plasma membrane-type (A)	PREDICTED: ATPase 10, plasma membrane-type [Fragaria vesca subsp. vesca]	PMA10_ARATH RecName: Full=ATPase 10, plasma membrane-type; EC=7.1.2.1; AltName: Full=Proton pump 10;	A0A2P6RZD0_ROSCH RecName: Full=Plasma membrane ATPase {ECO:0000256|RuleBase:RU362083}; EC=7.1.2.1 {ECO:0000256|RuleBase:RU362083};	Plasma membrane H+-transporting ATPase	GO:0016021,integral component of membrane; GO:0009705,plant-type vacuole membrane; GO:0005886,plasma membrane; GO:0009506,plasmodesma; GO:0005524,ATP binding; GO:0016887,ATP hydrolysis activity; GO:0019829,ATPase-coupled cation transmembrane transporter activity; GO:0046872,metal ion binding; GO:0015662,P-type ion transporter activity; GO:0008553,P-type proton-exporting transporter activity; GO:0…
jg1096	K09419 heat shock transcription factor, other eukaryote | (RefSeq) heat stress transcription factor A-3 (A)	heat stress transcription factor A-3 isoform X3 [Prunus persica]	HSFA3_ARATH RecName: Full=Heat stress transcription factor A-3; Short=AtHsfA3; AltName: Full=AtHsf-17;	A0A251NAA0_PRUPE RecName: Full=HSF_DOMAIN domain-containing protein {ECO:0000259|PROSITE:PS00434};	Heat shock transcription factor	GO:0005634,nucleus; GO:0003677,DNA binding; GO:0003700,DNA-binding transcription factor activity; GO:0000978,RNA polymerase II cis-regulatory region sequence-specific DNA binding; GO:0034605,cellular response to heat; GO:0006357,regulation of transcription by RNA polymerase II; GO:0006355,regulation of DNA-templated transcription; GO:0009408,response to heat; GO:0003674,molecular_function; GO:000…
jg10960	K13415 protein brassinosteroid insensitive 1 [EC:2.7.10.1 2.7.11.1] | (RefSeq) protein BRASSINOSTEROID INSENSITIVE 1-like (A)	tyrosine-sulfated glycopeptide receptor 1 [Rosa chinensis]	PSYR1_ARATH RecName: Full=Tyrosine-sulfated glycopeptide receptor 1 {ECO:0000305}; EC=2.7.11.1 {ECO:0000305}; AltName: Full=PSY1 receptor {ECO:0000303|PubMed:23062058};	A0A2P6RZ42_ROSCH RecName: Full=Protein kinase domain-containing protein {ECO:0000259|PROSITE:PS50011};	--	GO:0016021,integral component of membrane; GO:0005886,plasma membrane; GO:0005524,ATP binding; GO:0042802,identical protein binding; GO:0001653,peptide receptor activity; GO:0106310,protein serine kinase activity; GO:0004674,protein serine/threonine kinase activity; GO:0004888,transmembrane signaling receptor activity; GO:0045851,pH reduction; GO:0006468,protein phosphorylation; GO:0031347,regula…
jg10962	K17541 SCY1-like protein 2 | (RefSeq) SCY1-like protein 2 A (A)	homeobox-DDT domain protein RLT3 isoform X1 [Rosa chinensis]	RLT3_ARATH RecName: Full=Homeobox-DDT domain protein RLT3 {ECO:0000305}; AltName: Full=Protein RINGLET 3 {ECO:0000305};	A0A2P6RZC9_ROSCH SubName: Full=Putative transcription factor & chromatin remodeling DDT family {ECO:0000313|EMBL:PRQ51784.1};	--	GO:0005634,nucleus; GO:0005667,transcription regulator complex; GO:0000981,DNA-binding transcription factor activity, RNA polymerase II-specific; GO:0000978,RNA polymerase II cis-regulatory region sequence-specific DNA binding; GO:0009908,flower development; GO:0006357,regulation of transcription by RNA polymerase II; GO:0003674,molecular_function; GO:0003700,DNA-binding transcription factor acti…
jg10963	K19355 mannan endo-1,4-beta-mannosidase [EC:3.2.1.78] | (RefSeq) mannan endo-1,4-beta-mannosidase 4 (A)	mannan endo-1,4-beta-mannosidase 4 [Rosa chinensis]	MAN1_ORYSJ RecName: Full=Mannan endo-1,4-beta-mannosidase 1; EC=3.2.1.78; AltName: Full=Beta-mannanase 1; AltName: Full=Endo-beta-1,4-mannanase 1; AltName: Full=OsMAN1; Flags: Precursor;	A0A2P6RZD3_ROSCH RecName: Full=Mannan endo-1,4-beta-mannosidase {ECO:0000256|ARBA:ARBA00012706}; EC=3.2.1.78 {ECO:0000256|ARBA:ARBA00012706};	--	GO:0005576,extracellular region; GO:0016985,mannan endo-1,4-beta-mannosidase activity; GO:0005975,carbohydrate metabolic process; GO:0003674,molecular_function; GO:0003824,catalytic activity; GO:0004553,hydrolase activity, hydrolyzing O-glycosyl compounds; GO:0004567,beta-mannosidase activity; GO:0015923,mannosidase activity; GO:0016787,hydrolase activity; GO:0016798,hydrolase activity, acting on…
jg10967	K17302 coatomer subunit beta' | (RefSeq) receptor-like cytoplasmic kinase 185 isoform X1 (A)	hypothetical protein FNV43_RR10129 [Rhamnella rubrinervis]	JI23_HORVU RecName: Full=23 kDa jasmonate-induced protein;	A0A8K0HB74_9ROSA SubName: Full=Uncharacterized protein {ECO:0000313|EMBL:KAF3449401.1};	--	--
jg10968	K17302 coatomer subunit beta' | (RefSeq) receptor-like cytoplasmic kinase 185 isoform X1 (A)	23 kDa jasmonate-induced protein-like [Ziziphus jujuba var. spinosa]	JI23_HORVU RecName: Full=23 kDa jasmonate-induced protein;	A0A8K0HB74_9ROSA SubName: Full=Uncharacterized protein {ECO:0000313|EMBL:KAF3449401.1};	--	--
jg10969	K17302 coatomer subunit beta' | (RefSeq) receptor-like cytoplasmic kinase 185 isoform X1 (A)	hypothetical protein FNV43_RR10129 [Rhamnella rubrinervis]	JI23_HORVU RecName: Full=23 kDa jasmonate-induced protein;	A0A8K0HB74_9ROSA SubName: Full=Uncharacterized protein {ECO:0000313|EMBL:KAF3449401.1};	--	--
jg1097	K09419 heat shock transcription factor, other eukaryote | (RefSeq) heat stress transcription factor A-3 (A)	PREDICTED: heat stress transcription factor A-3 [Fragaria vesca subsp. vesca]	HSFA3_ARATH RecName: Full=Heat stress transcription factor A-3; Short=AtHsfA3; AltName: Full=AtHsf-17;	A0A1B0V8E3_FRAVE SubName: Full=Heat shock factor A3a {ECO:0000313|EMBL:AMR72052.1}; Flags: Fragment;	Heat shock transcription factor	GO:0005634,nucleus; GO:0003677,DNA binding; GO:0003700,DNA-binding transcription factor activity; GO:0000978,RNA polymerase II cis-regulatory region sequence-specific DNA binding; GO:0034605,cellular response to heat; GO:0006357,regulation of transcription by RNA polymerase II; GO:0006355,regulation of DNA-templated transcription; GO:0009408,response to heat; GO:0003674,molecular_function; GO:000…
jg10975	K01845 glutamate-1-semialdehyde 2,1-aminomutase [EC:5.4.3.8] | (RefSeq) Glutamate-1-semialdehyde 2,1-aminomutase, chloroplastic (A)	PREDICTED: uncharacterized protein LOC101302958 [Fragaria vesca subsp. vesca]	HC173_ARATH RecName: Full=Protein HIGH CHLOROPHYLL FLUORESCENCE PHENOTYPE 173, chloroplastic {ECO:0000303|PubMed:17435084}; Flags: Precursor;	A0A2P6RZE4_ROSCH SubName: Full=Putative NADH:ubiquinone oxidoreductase intermediate-associated protein {ECO:0000313|EMBL:PRQ51792.1};	Predicted dehydrogenase	GO:0009507,chloroplast; GO:0009941,chloroplast envelope; GO:0031969,chloroplast membrane; GO:0009570,chloroplast stroma; GO:0009535,chloroplast thylakoid membrane; GO:0009523,photosystem II; GO:0042651,thylakoid membrane; GO:0003729,mRNA binding; GO:0003723,RNA binding; GO:0010207,photosystem II assembly; GO:0006413,translational initiation; GO:0003674,molecular_function; GO:0003676,nucleic acid …
jg10979	--	--	--	--	--	--
jg1098	K14847 ribosome production factor 2 | (RefSeq) ribosome production factor 2 homolog (A)	PREDICTED: ribosome production factor 2 homolog [Fragaria vesca subsp. vesca]	RPF2_ARATH RecName: Full=Ribosome production factor 2 homolog; AltName: Full=Brix domain-containing protein 1 homolog; AltName: Full=Ribosome biogenesis protein RPF2 homolog;	A0A2P6RBI7_ROSCH RecName: Full=Ribosome production factor 2 homolog {ECO:0000256|RuleBase:RU367086}; AltName: Full=Ribosome biogenesis protein RPF2 homolog {ECO:0000256|RuleBase:RU367086};	Protein required for biogenesis of the ribosomal 60S subunit	GO:0005730,nucleolus; GO:0019843,rRNA binding; GO:0000463,maturation of LSU-rRNA from tricistronic rRNA transcript (SSU-rRNA, 5.8S rRNA, LSU-rRNA); GO:0000027,ribosomal large subunit assembly; GO:0032774,RNA biosynthetic process; GO:0003674,molecular_function; GO:0003676,nucleic acid binding; GO:0003723,RNA binding; GO:0005488,binding; GO:0097159,organic cyclic compound binding; GO:1901363,hetero…
jg10985	--	uncharacterized protein LOC112183388 isoform X2 [Rosa chinensis]	--	A0A2P6RZD9_ROSCH SubName: Full=Putative ternary complex factor MIP1, leucine-zipper {ECO:0000313|EMBL:PRQ51796.1};	--	--
jg10987	K17925 sorting nexin-13 | (RefSeq) LOW QUALITY PROTEIN: uncharacterized protein LOC114301317 (A)	uncharacterized protein LOC112190502 [Rosa chinensis]	--	A0A2P6RZE9_ROSCH SubName: Full=Putative transcription factor/ chromatin remodeling BED-type(Zn) family {ECO:0000313|EMBL:PRQ51797.1};	--	GO:0046983,protein dimerization activity; GO:0003674,molecular_function; GO:0005488,binding; GO:0005515,protein binding
jg10988	K14317 nuclear pore complex protein Nup214 | (RefSeq) LOW QUALITY PROTEIN: nuclear pore complex protein NUP214 (A)	myb family transcription factor PHL6 isoform X1 [Rosa chinensis]	PHL6_ARATH RecName: Full=Myb family transcription factor PHL6 {ECO:0000305}; AltName: Full=Protein PHR1-LIKE 6 {ECO:0000305};	A0A2P6RZF1_ROSCH SubName: Full=Putative transcription factor MYB-HB-like family {ECO:0000313|EMBL:PRQ51799.1};	--	GO:0005634,nucleus; GO:0003677,DNA binding; GO:0003700,DNA-binding transcription factor activity; GO:0006355,regulation of DNA-templated transcription; GO:0003674,molecular_function; GO:0003676,nucleic acid binding; GO:0005488,binding; GO:0097159,organic cyclic compound binding; GO:1901363,heterocyclic compound binding; GO:0140110,transcription regulator activity; GO:0006139,nucleobase-containing…
jg10989	--	--	--	--	--	--
jg10994	K08202 MFS transporter, OCT family, solute carrier family 22 (organic cation transporter), member 4/5 | (RefSeq) organic cation/carnitine transporter 4 (A)	PREDICTED: organic cation/carnitine transporter 7 [Fragaria vesca subsp. vesca]	OCT7_ARATH RecName: Full=Organic cation/carnitine transporter 7; Short=AtOCT7;	A0A2P6RZH2_ROSCH SubName: Full=Putative major facilitator, sugar transporter, major facilitator superfamily {ECO:0000313|EMBL:PRQ51815.1};	Synaptic vesicle transporter SV2 (major facilitator superfamily)	GO:0016021,integral component of membrane; GO:0005886,plasma membrane; GO:0005524,ATP binding; GO:0090417,N-methylnicotinate transmembrane transporter activity; GO:0090416,nicotinate transmembrane transporter activity; GO:2001143,N-methylnicotinate transport; GO:2001142,nicotinate transport; GO:0000166,nucleotide binding; GO:0003674,molecular_function; GO:0005488,binding; GO:0017076,purine nucleo…
jg10996	K12605 CCR4-NOT transcription complex subunit 2 | (RefSeq) uncharacterized protein LOC121978333 (A)	putative START-like domain-containing protein [Rosa chinensis]	--	A0A2P6RZG6_ROSCH SubName: Full=Putative START-like domain-containing protein {ECO:0000313|EMBL:PRQ51817.1};	START domain-containing proteins involved in steroidogenesis/phosphatidylcholine transfer	GO:0016021,integral component of membrane; GO:0008289,lipid binding; GO:0003674,molecular_function; GO:0005488,binding; GO:0005575,cellular_component; GO:0016020,membrane; GO:0031224,intrinsic component of membrane; GO:0110165,cellular anatomical entity
jg11001	--	--	--	--	--	--
jg11002	K15813 beta-amyrin synthase [EC:5.4.99.39] | (RefSeq) beta-amyrin synthase (A)	beta-amyrin synthase [Rosa chinensis]	BAMS_BETPL RecName: Full=Beta-amyrin synthase; EC=5.4.99.39;	A0A2P6RZH9_ROSCH RecName: Full=Terpene cyclase/mutase family member {ECO:0000256|RuleBase:RU362003}; EC=5.4.99.- {ECO:0000256|RuleBase:RU362003};	Oxidosqualene-lanosterol cyclase and related proteins	GO:0005811,lipid droplet; GO:0042300,beta-amyrin synthase activity; GO:0019745,pentacyclic triterpenoid biosynthetic process; GO:0003674,molecular_function; GO:0003824,catalytic activity; GO:0016853,isomerase activity; GO:0016866,intramolecular transferase activity; GO:0031559,oxidosqualene cyclase activity; GO:0006629,lipid metabolic process; GO:0006720,isoprenoid metabolic process; GO:0006721,t…
jg11003	K15813 beta-amyrin synthase [EC:5.4.99.39] | (RefSeq) beta-amyrin synthase (A)	putative beta-amyrin synthase [Rosa chinensis]	BAMS_GLYGL RecName: Full=Beta-amyrin synthase; EC=5.4.99.39;	A0A2P6RZF4_ROSCH SubName: Full=Putative beta-amyrin synthase {ECO:0000313|EMBL:PRQ51821.1}; EC=5.4.99.39 {ECO:0000313|EMBL:PRQ51821.1};	Oxidosqualene-lanosterol cyclase and related proteins	GO:0005811,lipid droplet; GO:0031559,oxidosqualene cyclase activity; GO:0016104,triterpenoid biosynthetic process; GO:0003674,molecular_function; GO:0003824,catalytic activity; GO:0016853,isomerase activity; GO:0016866,intramolecular transferase activity; GO:0006629,lipid metabolic process; GO:0006720,isoprenoid metabolic process; GO:0006721,terpenoid metabolic process; GO:0006722,triterpenoid me…
jg11005	K15813 beta-amyrin synthase [EC:5.4.99.39] | (RefSeq) beta-amyrin synthase (A)	beta-amyrin synthase [Rosa chinensis]	BAMS_BETPL RecName: Full=Beta-amyrin synthase; EC=5.4.99.39;	A0A2P6RZH9_ROSCH RecName: Full=Terpene cyclase/mutase family member {ECO:0000256|RuleBase:RU362003}; EC=5.4.99.- {ECO:0000256|RuleBase:RU362003};	Oxidosqualene-lanosterol cyclase and related proteins	GO:0005811,lipid droplet; GO:0042300,beta-amyrin synthase activity; GO:0019745,pentacyclic triterpenoid biosynthetic process; GO:0003674,molecular_function; GO:0003824,catalytic activity; GO:0016853,isomerase activity; GO:0016866,intramolecular transferase activity; GO:0031559,oxidosqualene cyclase activity; GO:0006629,lipid metabolic process; GO:0006720,isoprenoid metabolic process; GO:0006721,t…
jg11006	K01853 cycloartenol synthase [EC:5.4.99.8] | (RefSeq) cycloartenol synthase (A)	cycloartenol synthase [Rosa chinensis]	CAS1_BETPL RecName: Full=Cycloartenol synthase; EC=5.4.99.8;	A0A2P6RZI5_ROSCH RecName: Full=Terpene cyclase/mutase family member {ECO:0000256|RuleBase:RU362003}; EC=5.4.99.- {ECO:0000256|RuleBase:RU362003};	Oxidosqualene-lanosterol cyclase and related proteins	GO:0005811,lipid droplet; GO:0016871,cycloartenol synthase activity; GO:0010686,tetracyclic triterpenoid biosynthetic process; GO:0003674,molecular_function; GO:0003824,catalytic activity; GO:0016853,isomerase activity; GO:0016866,intramolecular transferase activity; GO:0031559,oxidosqualene cyclase activity; GO:0006629,lipid metabolic process; GO:0006720,isoprenoid metabolic process; GO:0006721,…
jg11010	K15813 beta-amyrin synthase [EC:5.4.99.39] | (RefSeq) beta-amyrin synthase (A)	beta-amyrin synthase [Rosa chinensis]	BAMS_BETPL RecName: Full=Beta-amyrin synthase; EC=5.4.99.39;	A0A2P6RZH7_ROSCH RecName: Full=Terpene cyclase/mutase family member {ECO:0000256|RuleBase:RU362003}; EC=5.4.99.- {ECO:0000256|RuleBase:RU362003};	Oxidosqualene-lanosterol cyclase and related proteins	GO:0005811,lipid droplet; GO:0042300,beta-amyrin synthase activity; GO:0019745,pentacyclic triterpenoid biosynthetic process; GO:0003674,molecular_function; GO:0003824,catalytic activity; GO:0016853,isomerase activity; GO:0016866,intramolecular transferase activity; GO:0031559,oxidosqualene cyclase activity; GO:0006629,lipid metabolic process; GO:0006720,isoprenoid metabolic process; GO:0006721,t…
jg11013	K17609 nucleoredoxin [EC:1.8.1.8] | (RefSeq) hypothetical protein (A)	hypothetical protein GBA52_009366 [Prunus armeniaca]	PUB52_ARATH RecName: Full=U-box domain-containing protein 52; AltName: Full=Plant U-box protein 52; Includes: RecName: Full=E3 ubiquitin ligase; EC=2.3.2.27; AltName: Full=RING-type E3 ubiquitin transferase {ECO:0000305}; Includes: RecName: Full=Serine/threonine-protein kinase; EC=2.7.11.-;	A0A2P6RZJ0_ROSCH SubName: Full=Putative transferase, protein kinase RLK-Pelle-RLCK-IXb family {ECO:0000313|EMBL:PRQ51846.1}; EC=2.7.-.- {ECO:0000313|EMBL:PRQ51846.1};	--	GO:0005524,ATP binding; GO:0106310,protein serine kinase activity; GO:0004674,protein serine/threonine kinase activity; GO:0004842,ubiquitin-protein transferase activity; GO:0006468,protein phosphorylation; GO:0000166,nucleotide binding; GO:0003674,molecular_function; GO:0005488,binding; GO:0017076,purine nucleotide binding; GO:0030554,adenyl nucleotide binding; GO:0032553,ribonucleotide binding;…
jg11014	K15032 mTERF domain-containing protein, mitochondrial | (RefSeq) transcription termination factor MTERF2, chloroplastic (A)	transcription termination factor MTERF2, chloroplastic [Rosa chinensis]	MTEF2_ARATH RecName: Full=Transcription termination factor MTERF2, chloroplastic {ECO:0000305}; AltName: Full=Mitochondrial transcription termination factor 2 {ECO:0000303|PubMed:23087700}; AltName: Full=Protein EMBRYO DEFECTIVE 2219 {ECO:0000303|PubMed:15266054}; Flags: Precursor;	A0A2P6RZK2_ROSCH SubName: Full=Putative transcription regulator mTERF family {ECO:0000313|EMBL:PRQ51849.1};	Mitochondrial transcription termination factor, mTERF	GO:0009507,chloroplast; GO:0009506,plasmodesma; GO:0003690,double-stranded DNA binding; GO:0032502,developmental process; GO:0006353,DNA-templated transcription termination; GO:0006355,regulation of DNA-templated transcription; GO:0003674,molecular_function; GO:0003676,nucleic acid binding; GO:0003677,DNA binding; GO:0005488,binding; GO:0097159,organic cyclic compound binding; GO:1901363,heterocy…
jg1102	K10406 kinesin family member C2/C3 | (RefSeq) kinesin KP1-like (A)	uncharacterized protein LOC112193369 [Rosa chinensis]	--	A0A2P6RBI8_ROSCH SubName: Full=Uncharacterized protein {ECO:0000313|EMBL:PRQ43792.1};	--	--
jg11029	K05350 beta-glucosidase [EC:3.2.1.21] | (RefSeq) receptor-like protein 2 isoform X1 (A)	receptor-like protein 3 [Rosa chinensis]	PSYR1_ARATH RecName: Full=Tyrosine-sulfated glycopeptide receptor 1 {ECO:0000305}; EC=2.7.11.1 {ECO:0000305}; AltName: Full=PSY1 receptor {ECO:0000303|PubMed:23062058};	A0A2P6RZK3_ROSCH SubName: Full=Putative non-specific serine/threonine protein kinase {ECO:0000313|EMBL:PRQ51861.1}; EC=2.7.11.1 {ECO:0000313|EMBL:PRQ51861.1};	--	GO:0016021,integral component of membrane; GO:0005886,plasma membrane; GO:0005524,ATP binding; GO:0042802,identical protein binding; GO:0001653,peptide receptor activity; GO:0106310,protein serine kinase activity; GO:0004674,protein serine/threonine kinase activity; GO:0004888,transmembrane signaling receptor activity; GO:0045851,pH reduction; GO:0006468,protein phosphorylation; GO:0031347,regula…
jg11031	K15032 mTERF domain-containing protein, mitochondrial | (RefSeq) uncharacterized protein LOC121765605 (A)	PREDICTED: uncharacterized protein LOC101308986 [Fragaria vesca subsp. vesca]	--	A0A2P6RZL3_ROSCH SubName: Full=Uncharacterized protein {ECO:0000313|EMBL:PRQ51862.1};	--	--
jg11037	K10706 senataxin [EC:5.6.2.-] | (RefSeq) probable helicase MAGATAMA 3 (A)	uncharacterized protein LOC112187730 isoform X1 [Rosa chinensis]	MAA3_ARATH RecName: Full=Probable helicase MAGATAMA 3; EC=3.6.4.-; AltName: Full=SEN1-like protein;	A0A2P6RZL2_ROSCH SubName: Full=Putative helicase senataxin, P-loop containing nucleoside triphosphate hydrolase {ECO:0000313|EMBL:PRQ51867.1};	tRNA-splicing endonuclease positive effector (SEN1)	GO:0005634,nucleus; GO:0005524,ATP binding; GO:0004386,helicase activity; GO:0016787,hydrolase activity; GO:0003723,RNA binding; GO:0009553,embryo sac development; GO:0010183,pollen tube guidance; GO:0009875,pollen-pistil interaction; GO:0000166,nucleotide binding; GO:0003674,molecular_function; GO:0005488,binding; GO:0017076,purine nucleotide binding; GO:0030554,adenyl nucleotide binding; GO:003…
jg11039	K14684 solute carrier family 25 (mitochondrial phosphate transporter), member 23/24/25/41 | (RefSeq) adenine nucleotide transporter BT1, chloroplastic/mitochondrial-like (A)	PREDICTED: probable mitochondrial adenine nucleotide transporter BTL1 [Fragaria vesca subsp. vesca]	BRTL1_ARATH RecName: Full=Probable mitochondrial adenine nucleotide transporter BTL1; AltName: Full=Adenine nucleotide transporter BT1-like protein 1;	A0A2P6RZM6_ROSCH SubName: Full=Putative mitochondrial carrier protein {ECO:0000313|EMBL:PRQ51870.1};	Mitochondrial solute carrier protein	GO:0016021,integral component of membrane; GO:0005743,mitochondrial inner membrane; GO:0055085,transmembrane transport; GO:0006810,transport; GO:0008150,biological_process; GO:0009987,cellular process; GO:0051179,localization; GO:0051234,establishment of localization; GO:0005575,cellular_component; GO:0016020,membrane; GO:0031224,intrinsic component of membrane; GO:0110165,cellular anatomical ent…
jg1104	K01623 fructose-bisphosphate aldolase, class I [EC:4.1.2.13] | (RefSeq) fructose-bisphosphate aldolase 1, cytoplasmic (A)	fructose-bisphosphate aldolase 1, cytoplasmic [Rosa chinensis]	ALFC1_ORYSJ RecName: Full=Fructose-bisphosphate aldolase 1, cytoplasmic {ECO:0000305}; EC=4.1.2.13 {ECO:0000250|UniProtKB:Q9SJQ9}; AltName: Full=Cytoplasmic aldolase {ECO:0000303|PubMed:2374721}; Short=cALD {ECO:0000303|PubMed:2374721}; AltName: Full=Gravity-specific protein GSC 233 {ECO:0000303|PubMed:1363521};	A0A2P6RBJ5_ROSCH RecName: Full=Fructose-bisphosphate aldolase {ECO:0000256|ARBA:ARBA00013068, ECO:0000256|RuleBase:RU003994}; EC=4.1.2.13 {ECO:0000256|ARBA:ARBA00013068, ECO:0000256|RuleBase:RU003994};	Fructose-biphosphate aldolase	GO:0005737,cytoplasm; GO:0005829,cytosol; GO:0004332,fructose-bisphosphate aldolase activity; GO:0030388,fructose 1,6-bisphosphate metabolic process; GO:0006094,gluconeogenesis; GO:0006096,glycolytic process; GO:0048364,root development; GO:0003674,molecular_function; GO:0003824,catalytic activity; GO:0016829,lyase activity; GO:0016830,carbon-carbon lyase activity; GO:0016832,aldehyde-lyase activ…
jg11044	K17943 pumilio RNA-binding family | (RefSeq) pumilio homolog 5 (A)	pumilio homolog 5 [Rosa chinensis]	PUM5_ARATH RecName: Full=Pumilio homolog 5; Short=APUM-5; Short=AtPUM5;	A0A2P6RZM2_ROSCH SubName: Full=Putative nucleic acid binding NABP, pumilio, RNA binding domain-containing protein {ECO:0000313|EMBL:PRQ51875.1};	Translational repressor Pumilio/PUF3 and related RNA-binding proteins (Puf superfamily)	GO:0005737,cytoplasm; GO:0005829,cytosol; GO:0000325,plant-type vacuole; GO:0003729,mRNA binding; GO:0003727,single-stranded RNA binding; GO:0061158,3'-UTR-mediated mRNA destabilization; GO:0051607,defense response to virus; GO:0009819,drought recovery; GO:0010608,post-transcriptional regulation of gene expression; GO:0006970,response to osmotic stress; GO:0009651,response to salt stress; GO:0003…
jg11045	K00620 glutamate N-acetyltransferase / amino-acid N-acetyltransferase [EC:2.3.1.35 2.3.1.1] | (RefSeq) arginine biosynthesis bifunctional protein ArgJ, chloroplastic (A)	PREDICTED: arginine biosynthesis bifunctional protein ArgJ, chloroplastic [Fragaria vesca subsp. vesca]	ARGJ_POPTR RecName: Full=Arginine biosynthesis bifunctional protein ArgJ, chloroplastic {ECO:0000255|HAMAP-Rule:MF_03124}; Includes: RecName: Full=Glutamate N-acetyltransferase {ECO:0000255|HAMAP-Rule:MF_03124}; Short=GAT {ECO:0000255|HAMAP-Rule:MF_03124}; EC=2.3.1.35 {ECO:0000255|HAMAP-Rule:MF_03124}; AltName: Full=Ornithine acetyltransferase {ECO:0000255|HAMAP-Rule:MF_03124}; Short=OATase {ECO:…	A0A2P6RA79_ROSCH RecName: Full=Arginine biosynthesis bifunctional protein ArgJ, chloroplastic {ECO:0000256|HAMAP-Rule:MF_03124}; Includes: RecName: Full=Glutamate N-acetyltransferase {ECO:0000256|HAMAP-Rule:MF_03124}; Short=GAT {ECO:0000256|HAMAP-Rule:MF_03124}; EC=2.3.1.35 {ECO:0000256|HAMAP-Rule:MF_03124}; AltName: Full=Ornithine acetyltransferase {ECO:0000256|HAMAP-Rule:MF_03124}; Short=OATase…	Putative glutamate/ornithine acetyltransferase	GO:0009507,chloroplast; GO:0004042,acetyl-CoA:L-glutamate N-acetyltransferase activity; GO:0004358,glutamate N-acetyltransferase activity; GO:0103045,methione N-acyltransferase activity; GO:0006526,arginine biosynthetic process; GO:0006592,ornithine biosynthetic process; GO:0003674,molecular_function; GO:0003824,catalytic activity; GO:0008080,N-acetyltransferase activity; GO:0016407,acetyltransfe…
jg11049	K05399 lipopolysaccharide-binding protein | (RefSeq) LOW QUALITY PROTEIN: putative BPI/LBP family protein At3g20270 (A)	uncharacterized protein LOC112187884 [Rosa chinensis]	FB85_ARATH RecName: Full=Putative F-box protein At1g70960;	A0A2P6RZM8_ROSCH SubName: Full=Putative F-box domain, BPI/LBP/Plunc family protein {ECO:0000313|EMBL:PRQ51877.1};	--	--
jg11052	K13523 lysophosphatidic acid acyltransferase / lysophosphatidylinositol acyltransferase [EC:2.3.1.51 2.3.1.-] | (RefSeq) 1-acyl-sn-glycerol-3-phosphate acyltransferase 2 isoform X1 (A)	1-acyl-sn-glycerol-3-phosphate acyltransferase 2 isoform X1 [Rosa chinensis]	LPAT2_ARATH RecName: Full=1-acyl-sn-glycerol-3-phosphate acyltransferase 2; EC=2.3.1.51; AltName: Full=Lysophosphatidyl acyltransferase 2;	A0A2P6RZN9_ROSCH RecName: Full=1-acylglycerol-3-phosphate O-acyltransferase {ECO:0000256|ARBA:ARBA00013211}; EC=2.3.1.51 {ECO:0000256|ARBA:ARBA00013211};	Lysophosphatidic acid acyltransferase LPAAT and related acyltransferases	GO:0012505,endomembrane system; GO:0005783,endoplasmic reticulum; GO:0005789,endoplasmic reticulum membrane; GO:0016021,integral component of membrane; GO:0003841,1-acylglycerol-3-phosphate O-acyltransferase activity; GO:0016746,acyltransferase activity; GO:0016024,CDP-diacylglycerol biosynthetic process; GO:0003674,molecular_function; GO:0003824,catalytic activity; GO:0008374,O-acyltransferase a…
jg11054	K02898 large subunit ribosomal protein L26e | (RefSeq) 60S ribosomal protein L26-1-like (A)	PREDICTED: 60S ribosomal protein L26-1-like [Fragaria vesca subsp. vesca]	RL261_ARATH RecName: Full=60S ribosomal protein L26-1;	A0A2P6RZP7_ROSCH SubName: Full=Putative translation protein SH3 {ECO:0000313|EMBL:PRQ51890.1};	60S ribosomal protein L26	GO:0005829,cytosol; GO:0022625,cytosolic large ribosomal subunit; GO:0022626,cytosolic ribosome; GO:0005730,nucleolus; GO:0005634,nucleus; GO:0000325,plant-type vacuole; GO:0042788,polysomal ribosome; GO:0003729,mRNA binding; GO:0003723,RNA binding; GO:0003735,structural constituent of ribosome; GO:0002181,cytoplasmic translation; GO:0042273,ribosomal large subunit biogenesis; GO:0003674,molecula…
jg11062	K00213 7-dehydrocholesterol reductase [EC:1.3.1.21] | (RefSeq) 7-dehydrocholesterol reductase (A)	7-dehydrocholesterol reductase [Rosa chinensis]	ST7R_ARATH RecName: Full=7-dehydrocholesterol reductase; Short=7-DHC reductase; EC=1.3.1.21; AltName: Full=Protein DWARF 5; AltName: Full=Sterol Delta(7)-reductase;	A0A2P6RZP6_ROSCH SubName: Full=Putative 7-dehydrocholesterol reductase {ECO:0000313|EMBL:PRQ51897.1}; EC=1.3.1.21 {ECO:0000313|EMBL:PRQ51897.1};	Sterol reductase/lamin B receptor	GO:0005794,Golgi apparatus; GO:0030176,integral component of endoplasmic reticulum membrane; GO:0005634,nucleus; GO:0047598,7-dehydrocholesterol reductase activity; GO:0016627,oxidoreductase activity, acting on the CH-CH group of donors; GO:0009918,sterol delta7 reductase activity; GO:0016132,brassinosteroid biosynthetic process; GO:0006695,cholesterol biosynthetic process; GO:0016126,sterol bios…
jg11063	--	pectinesterase inhibitor 10 [Potentilla anserina]	--	A0A2P6RZN5_ROSCH SubName: Full=Uncharacterized protein {ECO:0000313|EMBL:PRQ51898.1};	--	--
jg11064	K10661 E3 ubiquitin-protein ligase MARCH6 [EC:2.3.2.27] | (RefSeq) probable E3 ubiquitin ligase SUD1 isoform X1 (A)	PREDICTED: E3 ubiquitin-protein ligase MARCH8 [Fragaria vesca subsp. vesca]	--	A0A2P6RZP5_ROSCH SubName: Full=Putative E3 ubiquitin-protein ligase MARCH {ECO:0000313|EMBL:PRQ51899.1};	Protein involved in mRNA turnover and stability	GO:0016021,integral component of membrane; GO:0008270,zinc ion binding; GO:0003674,molecular_function; GO:0005488,binding; GO:0043167,ion binding; GO:0043169,cation binding; GO:0046872,metal ion binding; GO:0046914,transition metal ion binding; GO:0005575,cellular_component; GO:0016020,membrane; GO:0031224,intrinsic component of membrane; GO:0110165,cellular anatomical entity
jg11069	--	uncharacterized protein LOC103938042 [Pyrus x bretschneideri]	--	A0A5N5G6X8_9ROSA SubName: Full=Uncharacterized protein {ECO:0000313|EMBL:KAB2611116.1};	--	--
jg1107	K06027 vesicle-fusing ATPase [EC:3.6.4.6] | (RefSeq) vesicle-fusing ATPase-like (A)	PREDICTED: vesicle-fusing ATPase-like [Fragaria vesca subsp. vesca]	NSF_ARATH RecName: Full=Vesicle-fusing ATPase {ECO:0000305}; EC=3.6.4.6 {ECO:0000305}; AltName: Full=N-ethylmaleimide-sensitive fusion protein {ECO:0000303|PubMed:29398689}; AltName: Full=Vesicular-fusion protein NSF;	A0A2P6RBK7_ROSCH RecName: Full=Vesicle-fusing ATPase {ECO:0000256|RuleBase:RU367045}; EC=3.6.4.6 {ECO:0000256|RuleBase:RU367045};	AAA+-type ATPase	GO:0005829,cytosol; GO:0005794,Golgi apparatus; GO:0005795,Golgi stack; GO:0000325,plant-type vacuole; GO:0005886,plasma membrane; GO:0009506,plasmodesma; GO:0005524,ATP binding; GO:0016887,ATP hydrolysis activity; GO:0046872,metal ion binding; GO:0007030,Golgi organization; GO:0043001,Golgi to plasma membrane protein transport; GO:0006891,intra-Golgi vesicle-mediated transport; GO:0035494,SNARE …
jg11070	--	uncharacterized protein LOC126799575 [Potentilla anserina]	--	A0A6J5WQE1_PRUAR SubName: Full=Uncharacterized protein {ECO:0000313|EMBL:CAB4302561.1};	--	--
jg11071	--	ABC transporter F family member 2 [Rosa chinensis]	--	A0A2P6RR98_ROSCH SubName: Full=Putative adenosinetriphosphatase {ECO:0000313|EMBL:PRQ48966.1}; EC=3.6.1.3 {ECO:0000313|EMBL:PRQ48966.1};	--	GO:0005524,ATP binding; GO:0016787,hydrolase activity; GO:0000166,nucleotide binding; GO:0003674,molecular_function; GO:0005488,binding; GO:0017076,purine nucleotide binding; GO:0030554,adenyl nucleotide binding; GO:0032553,ribonucleotide binding; GO:0032555,purine ribonucleotide binding; GO:0032559,adenyl ribonucleotide binding; GO:0035639,purine ribonucleoside triphosphate binding; GO:0036094,s…
jg11073	--	uncharacterized membrane protein At1g16860-like [Potentilla anserina]	Y1686_ARATH RecName: Full=Uncharacterized membrane protein At1g16860;	A0A2P6RZN6_ROSCH SubName: Full=Uncharacterized protein {ECO:0000313|EMBL:PRQ51904.1};	--	GO:0016021,integral component of membrane; GO:0005886,plasma membrane; GO:2001007,negative regulation of cellulose biosynthetic process; GO:0000271,polysaccharide biosynthetic process; GO:0005975,carbohydrate metabolic process; GO:0005976,polysaccharide metabolic process; GO:0006073,cellular glucan metabolic process; GO:0006109,regulation of carbohydrate metabolic process; GO:0008150,biological_p…
jg11074	K22733 magnesium transporter | (RefSeq) pentatricopeptide repeat-containing protein At3g26782, mitochondrial (A)	pentatricopeptide repeat-containing protein At3g29230 [Rosa chinensis]	PP261_ARATH RecName: Full=Pentatricopeptide repeat-containing protein At3g29230;	A0A2P6S467_ROSCH SubName: Full=Putative tetratricopeptide-like helical domain-containing protein {ECO:0000313|EMBL:PRQ53473.1};	FOG: PPR repeat	GO:0003729,mRNA binding; GO:0003674,molecular_function; GO:0003676,nucleic acid binding; GO:0003723,RNA binding; GO:0005488,binding; GO:0097159,organic cyclic compound binding; GO:1901363,heterocyclic compound binding
jg11075	--	uncharacterized membrane protein At1g16860 [Rosa chinensis]	Y1686_ARATH RecName: Full=Uncharacterized membrane protein At1g16860;	A0A2P6RZQ0_ROSCH SubName: Full=Uncharacterized protein {ECO:0000313|EMBL:PRQ51905.1};	--	GO:0016021,integral component of membrane; GO:0005886,plasma membrane; GO:2001007,negative regulation of cellulose biosynthetic process; GO:0000271,polysaccharide biosynthetic process; GO:0005975,carbohydrate metabolic process; GO:0005976,polysaccharide metabolic process; GO:0006073,cellular glucan metabolic process; GO:0006109,regulation of carbohydrate metabolic process; GO:0008150,biological_p…
jg11079	--	uncharacterized protein LOC112189405 isoform X1 [Rosa chinensis]	--	A0A2P6RZP4_ROSCH SubName: Full=Putative FMN-binding split barrel {ECO:0000313|EMBL:PRQ51908.1};	--	--
jg11081	--	B-box zinc finger protein 32 [Rosa chinensis]	BBX32_ARATH RecName: Full=B-box zinc finger protein 32 {ECO:0000303|PubMed:19920209}; AltName: Full=EIP6, EMF1-INTERACTING PROTEIN 6;	A0A2P6RZR1_ROSCH SubName: Full=Putative transcription factor interactor and regulator Znf-B family {ECO:0000313|EMBL:PRQ51910.1};	--	GO:0005737,cytoplasm; GO:0005634,nucleus; GO:0003700,DNA-binding transcription factor activity; GO:0008270,zinc ion binding; GO:0009785,blue light signaling pathway; GO:0045892,negative regulation of DNA-templated transcription; GO:0009640,photomorphogenesis; GO:0010017,red or far-red light signaling pathway; GO:0009909,regulation of flower development; GO:0006355,regulation of DNA-templated tran…
jg11084	--	hypothetical protein RchiOBHm_Chr2g0149751 [Rosa chinensis]	--	A0A2P6RZR2_ROSCH SubName: Full=Uncharacterized protein {ECO:0000313|EMBL:PRQ51915.1};	--	--
jg11086	K14696 solute carrier family 30 (zinc transporter), member 9 | (RefSeq) metal tolerance protein C4 (A)	metal tolerance protein C4 [Rosa chinensis]	MTPC4_ARATH RecName: Full=Metal tolerance protein C4; Short=AtMTPc4; AltName: Full=AtMTP7;	A0A2P6RZS9_ROSCH SubName: Full=Putative cation efflux protein {ECO:0000313|EMBL:PRQ51916.1};	Membrane protein HUEL (cation efflux superfamily)	GO:0016021,integral component of membrane; GO:0005774,vacuolar membrane; GO:0008324,cation transmembrane transporter activity; GO:0006829,zinc ion transport; GO:0003674,molecular_function; GO:0005215,transporter activity; GO:0015075,ion transmembrane transporter activity; GO:0022857,transmembrane transporter activity; GO:0000041,transition metal ion transport; GO:0006810,transport; GO:0006811,ion…
jg11094	K02937 large subunit ribosomal protein L7e | (RefSeq) 60S ribosomal protein L7-2 (A)	60S ribosomal protein L7-2 [Rosa chinensis]	RL72_ARATH RecName: Full=60S ribosomal protein L7-2;	A0A2P6RZT6_ROSCH SubName: Full=Putative ribosomal protein L7 {ECO:0000313|EMBL:PRQ51950.1};	60S ribosomal protein L7	GO:0009507,chloroplast; GO:0022625,cytosolic large ribosomal subunit; GO:0022626,cytosolic ribosome; GO:0005739,mitochondrion; GO:0009505,plant-type cell wall; GO:0000325,plant-type vacuole; GO:0042788,polysomal ribosome; GO:0005773,vacuole; GO:0003729,mRNA binding; GO:0003723,RNA binding; GO:0003735,structural constituent of ribosome; GO:0000463,maturation of LSU-rRNA from tricistronic rRNA tran…
jg11095	K01537 P-type Ca2+ transporter type 2C [EC:7.2.2.10] | (RefSeq) calcium-transporting ATPase 9, plasma membrane-type (A)	PREDICTED: calcium-transporting ATPase 9, plasma membrane-type [Fragaria vesca subsp. vesca]	ACA9_ARATH RecName: Full=Calcium-transporting ATPase 9, plasma membrane-type; EC=7.2.2.10; AltName: Full=Ca(2+)-ATPase isoform 9;	A0A2P6RZV1_ROSCH RecName: Full=Calcium-transporting ATPase {ECO:0000256|RuleBase:RU361146}; EC=7.2.2.10 {ECO:0000256|RuleBase:RU361146};	Calcium transporting ATPase	GO:0005887,integral component of plasma membrane; GO:0043231,intracellular membrane-bounded organelle; GO:0016020,membrane; GO:0005886,plasma membrane; GO:0005524,ATP binding; GO:0016887,ATP hydrolysis activity; GO:0019829,ATPase-coupled cation transmembrane transporter activity; GO:0005516,calmodulin binding; GO:0046872,metal ion binding; GO:0005388,P-type calcium transporter activity; GO:000956…
jg11096	K23280 rhamnogalacturonan I rhamnosyltransferase [EC:2.4.1.351] | (RefSeq) O-fucosyltransferase 3-like (A)	protein MANNAN SYNTHESIS-RELATED 1 [Rosa chinensis]	MSR1_ARATH RecName: Full=Protein MANNAN SYNTHESIS-RELATED 1 {ECO:0000303|PubMed:22966747}; Short=AtMSR1 {ECO:0000303|PubMed:22966747}; EC=2.4.1.- {ECO:0000305}; AltName: Full=O-fucosyltransferase 25 {ECO:0000305}; Short=O-FucT-25 {ECO:0000305}; AltName: Full=O-fucosyltransferase family protein {ECO:0000312|EMBL:ARJ31429.1};	A0A2P6RZR7_ROSCH RecName: Full=O-fucosyltransferase family protein {ECO:0000256|ARBA:ARBA00030350};	--	GO:0005768,endosome; GO:0005794,Golgi apparatus; GO:0005797,Golgi medial cisterna; GO:0000139,Golgi membrane; GO:0016021,integral component of membrane; GO:0005802,trans-Golgi network; GO:0051753,mannan synthase activity; GO:0052325,cell wall pectin biosynthetic process; GO:0006004,fucose metabolic process; GO:0010412,mannan metabolic process; GO:0097502,mannosylation; GO:0000030,mannosyltransfer…
jg1110	K20890 xylan alpha-glucuronosyltransferase [EC:2.4.1.-] | (RefSeq) putative UDP-glucuronate:xylan alpha-glucuronosyltransferase 4 (A)	UPF0481 protein At3g47200 [Rosa chinensis]	Y3720_ARATH RecName: Full=UPF0481 protein At3g47200;	A0A2P6RBJ9_ROSCH SubName: Full=Uncharacterized protein {ECO:0000313|EMBL:PRQ43804.1};	--	GO:0016021,integral component of membrane; GO:0005886,plasma membrane; GO:0005575,cellular_component; GO:0016020,membrane; GO:0031224,intrinsic component of membrane; GO:0110165,cellular anatomical entity; GO:0071944,cell periphery
jg11109	--	glutamyl-tRNA reductase-binding protein, chloroplastic [Rosa chinensis]	GLUBP_ARATH RecName: Full=Glutamyl-tRNA reductase-binding protein, chloroplastic {ECO:0000303|PubMed:22180625}; Short=AtGluTRBP {ECO:0000303|PubMed:22180625}; Short=GluTR-binding protein {ECO:0000303|PubMed:22180625}; AltName: Full=Protein PROTON GRADIENT REGULATION 7 {ECO:0000303|PubMed:20657737}; Flags: Precursor;	A0A2P6RZT8_ROSCH SubName: Full=Putative FMN-binding split barrel {ECO:0000313|EMBL:PRQ51947.1};	--	GO:0009507,chloroplast; GO:0009570,chloroplast stroma; GO:0009534,chloroplast thylakoid; GO:0032991,protein-containing complex; GO:0043495,protein-membrane adaptor activity; GO:0015995,chlorophyll biosynthetic process; GO:0006783,heme biosynthetic process; GO:0009767,photosynthetic electron transport chain; GO:0070455,positive regulation of heme biosynthetic process; GO:0009791,post-embryonic dev…
jg11110	--	uncharacterized protein LOC112183491 isoform X2 [Rosa chinensis]	--	A0A2P6RZT5_ROSCH SubName: Full=Uncharacterized protein {ECO:0000313|EMBL:PRQ51948.1};	--	--
jg11111	K20887 xyloglucan glycosyltransferase 4 [EC:2.4.1.-] | (RefSeq) xyloglucan glycosyltransferase 4 (A)	probable xyloglucan glycosyltransferase 5 [Rosa chinensis]	CSLC5_ARATH RecName: Full=Probable xyloglucan glycosyltransferase 5 {ECO:0000303|PubMed:11027699}; EC=2.4.1.- {ECO:0000250|UniProtKB:Q9LJP4}; AltName: Full=Cellulose synthase-like protein C5 {ECO:0000303|PubMed:11027699}; Short=AtCslC5 {ECO:0000303|PubMed:11027699};	A0A2P6RZV8_ROSCH SubName: Full=Putative glycosyltransferase {ECO:0000313|EMBL:PRQ51949.1}; EC=2.4.-.- {ECO:0000313|EMBL:PRQ51949.1};	--	GO:0005794,Golgi apparatus; GO:0000139,Golgi membrane; GO:0016021,integral component of membrane; GO:0016757,glycosyltransferase activity; GO:0042803,protein homodimerization activity; GO:0071555,cell wall organization; GO:0099402,plant organ development; GO:0048868,pollen tube development; GO:0003674,molecular_function; GO:0003824,catalytic activity; GO:0016740,transferase activity; GO:0005488,b…
jg11112	K02135 F-type H+-transporting ATPase subunit epsilon | (RefSeq) ATP synthase subunit epsilon, mitochondrial (A)	PREDICTED: ATP synthase subunit epsilon, mitochondrial [Fragaria vesca subsp. vesca]	ATP5E_ARATH RecName: Full=ATP synthase subunit epsilon, mitochondrial; Short=ATPase subunit epsilon;	A0A2P6RZX9_ROSCH SubName: Full=Putative H(+)-transporting two-sector ATPase {ECO:0000313|EMBL:PRQ51953.1}; EC=3.6.3.14 {ECO:0000313|EMBL:PRQ51953.1};	Mitochondrial F1F0-ATP synthase, subunit epsilon/ATP15	GO:0005743,mitochondrial inner membrane; GO:0005753,mitochondrial proton-transporting ATP synthase complex; GO:0000275,mitochondrial proton-transporting ATP synthase complex, catalytic sector F(1); GO:0005739,mitochondrion; GO:0005634,nucleus; GO:0046933,proton-transporting ATP synthase activity, rotational mechanism; GO:0042776,proton motive force-driven mitochondrial ATP synthesis; GO:0003674,m…
jg1112	K20890 xylan alpha-glucuronosyltransferase [EC:2.4.1.-] | (RefSeq) putative UDP-glucuronate:xylan alpha-glucuronosyltransferase 4 (A)	UPF0481 protein At3g47200 [Rosa chinensis]	Y3720_ARATH RecName: Full=UPF0481 protein At3g47200;	A0A2P6RBJ9_ROSCH SubName: Full=Uncharacterized protein {ECO:0000313|EMBL:PRQ43804.1};	--	GO:0016021,integral component of membrane; GO:0005886,plasma membrane; GO:0005575,cellular_component; GO:0016020,membrane; GO:0031224,intrinsic component of membrane; GO:0110165,cellular anatomical entity; GO:0071944,cell periphery
jg11121	K00924 kinase [EC:2.7.1.-] | (RefSeq) receptor protein kinase CLAVATA1 (A)	receptor-like protein kinase [Rosa chinensis]	RPK1_IPONI RecName: Full=Receptor-like protein kinase; EC=2.7.11.1; Flags: Precursor;	A0A2P6RZW8_ROSCH RecName: Full=Protein kinase domain-containing protein {ECO:0000259|PROSITE:PS50011};	--	GO:0005576,extracellular region; GO:0016021,integral component of membrane; GO:0005886,plasma membrane; GO:0005524,ATP binding; GO:0106310,protein serine kinase activity; GO:0004674,protein serine/threonine kinase activity; GO:0019199,transmembrane receptor protein kinase activity; GO:0050832,defense response to fungus; GO:0006468,protein phosphorylation; GO:0000166,nucleotide binding; GO:0003674…
jg11124	K21797 phosphatidylinositol 4-phosphatase [EC:3.1.3.-] | (RefSeq) uncharacterized protein LOC114265709 (A)	PREDICTED: U1 small nuclear ribonucleoprotein A [Fragaria vesca subsp. vesca]	--	A0A2P6RZY9_ROSCH SubName: Full=Putative nucleotide-binding alpha-beta plait domain-containing protein {ECO:0000313|EMBL:PRQ51963.1};	RNA binding protein (contains RRM repeats)	GO:0016021,integral component of membrane; GO:0003729,mRNA binding; GO:0003674,molecular_function; GO:0003676,nucleic acid binding; GO:0003723,RNA binding; GO:0005488,binding; GO:0097159,organic cyclic compound binding; GO:1901363,heterocyclic compound binding; GO:0005575,cellular_component; GO:0016020,membrane; GO:0031224,intrinsic component of membrane; GO:0110165,cellular anatomical entity
jg11127	K00058 D-3-phosphoglycerate dehydrogenase / 2-oxoglutarate reductase [EC:1.1.1.95 1.1.1.399] | (RefSeq) D-3-phosphoglycerate dehydrogenase 2, chloroplastic (A)	PREDICTED: D-3-phosphoglycerate dehydrogenase 2, chloroplastic [Fragaria vesca subsp. vesca]	SERA2_ARATH RecName: Full=D-3-phosphoglycerate dehydrogenase 2, chloroplastic; Short=PGDH; EC=1.1.1.95 {ECO:0000269|PubMed:24368794, ECO:0000269|PubMed:9867856}; Flags: Precursor;	A0A2P6RZT7_ROSCH RecName: Full=D-3-phosphoglycerate dehydrogenase {ECO:0000256|RuleBase:RU363003}; EC=1.1.1.95 {ECO:0000256|RuleBase:RU363003};	D-3-phosphoglycerate dehydrogenase, D-isomer-specific 2-hydroxy acid dehydrogenase superfamily	GO:0009507,chloroplast; GO:0009570,chloroplast stroma; GO:0005634,nucleus; GO:0051287,NAD binding; GO:0004617,phosphoglycerate dehydrogenase activity; GO:0006564,L-serine biosynthetic process; GO:0000166,nucleotide binding; GO:0003674,molecular_function; GO:0005488,binding; GO:0036094,small molecule binding; GO:0097159,organic cyclic compound binding; GO:1901265,nucleoside phosphate binding; GO:1…
jg11129	K00058 D-3-phosphoglycerate dehydrogenase / 2-oxoglutarate reductase [EC:1.1.1.95 1.1.1.399] | (RefSeq) D-3-phosphoglycerate dehydrogenase 2, chloroplastic (A)	D-3-phosphoglycerate dehydrogenase 2, chloroplastic [Rosa chinensis]	SERA2_ARATH RecName: Full=D-3-phosphoglycerate dehydrogenase 2, chloroplastic; Short=PGDH; EC=1.1.1.95 {ECO:0000269|PubMed:24368794, ECO:0000269|PubMed:9867856}; Flags: Precursor;	A0A2P6RZT7_ROSCH RecName: Full=D-3-phosphoglycerate dehydrogenase {ECO:0000256|RuleBase:RU363003}; EC=1.1.1.95 {ECO:0000256|RuleBase:RU363003};	D-3-phosphoglycerate dehydrogenase, D-isomer-specific 2-hydroxy acid dehydrogenase superfamily	GO:0009507,chloroplast; GO:0009570,chloroplast stroma; GO:0005634,nucleus; GO:0051287,NAD binding; GO:0004617,phosphoglycerate dehydrogenase activity; GO:0006564,L-serine biosynthetic process; GO:0000166,nucleotide binding; GO:0003674,molecular_function; GO:0005488,binding; GO:0036094,small molecule binding; GO:0097159,organic cyclic compound binding; GO:1901265,nucleoside phosphate binding; GO:1…
jg11130	K08248 (R)-mandelonitrile lyase [EC:4.1.2.10] | (RefSeq) (R)-mandelonitrile lyase-like (A)	(R)-mandelonitrile lyase-like [Rosa chinensis]	MDLL_ARATH RecName: Full=(R)-mandelonitrile lyase-like; EC=4.1.2.10; AltName: Full=Hydroxynitrile lyase-like; Short=(R)-oxynitrilase-like; Flags: Precursor;	A0A2P6RZW9_ROSCH RecName: Full=(R)-mandelonitrile lyase {ECO:0000256|ARBA:ARBA00013074}; EC=4.1.2.10 {ECO:0000256|ARBA:ARBA00013074};	Glucose dehydrogenase/choline dehydrogenase/mandelonitrile lyase (GMC oxidoreductase family)	GO:0050660,flavin adenine dinucleotide binding; GO:0046593,mandelonitrile lyase activity; GO:0016614,oxidoreductase activity, acting on CH-OH group of donors; GO:0000166,nucleotide binding; GO:0003674,molecular_function; GO:0005488,binding; GO:0036094,small molecule binding; GO:0043167,ion binding; GO:0043168,anion binding; GO:0097159,organic cyclic compound binding; GO:1901265,nucleoside phospha…
jg11135	K15030 translation initiation factor 3 subunit M | (RefSeq) eukaryotic translation initiation factor 3 subunit M-like (A)	probable mediator of RNA polymerase II transcription subunit 26b [Rosa chinensis]	MD26B_ARATH RecName: Full=Probable mediator of RNA polymerase II transcription subunit 26b;	A0A2P6RZY0_ROSCH SubName: Full=Putative transcription regulator IWS1 family {ECO:0000313|EMBL:PRQ51975.1};	--	GO:0005634,nucleus; GO:0003746,translation elongation factor activity; GO:0003674,molecular_function; GO:0003676,nucleic acid binding; GO:0005488,binding; GO:0008135,translation factor activity, RNA binding; GO:0045182,translation regulator activity; GO:0090079,translation regulator activity, nucleic acid binding; GO:0097159,organic cyclic compound binding; GO:1901363,heterocyclic compound bindin…
jg11137	--	uncharacterized protein LOC112186919 [Rosa chinensis]	--	A0A2P6S2Y2_ROSCH SubName: Full=Uncharacterized protein {ECO:0000313|EMBL:PRQ53032.1};	--	GO:0016021,integral component of membrane; GO:0005575,cellular_component; GO:0016020,membrane; GO:0031224,intrinsic component of membrane; GO:0110165,cellular anatomical entity
jg11138	K04733 interleukin-1 receptor-associated kinase 4 [EC:2.7.11.1] | (RefSeq) G-type lectin S-receptor-like serine/threonine-protein kinase RKS1 (A)	probable LRR receptor-like serine/threonine-protein kinase At1g07650 [Rosa chinensis]	Y1765_ARATH RecName: Full=Probable LRR receptor-like serine/threonine-protein kinase At1g07650; EC=2.7.11.1; Flags: Precursor;	A0A2P6RZW7_ROSCH RecName: Full=Protein kinase domain-containing protein {ECO:0000259|PROSITE:PS50011};	--	GO:0016021,integral component of membrane; GO:0005886,plasma membrane; GO:0005524,ATP binding; GO:0106310,protein serine kinase activity; GO:0004674,protein serine/threonine kinase activity; GO:0006468,protein phosphorylation; GO:0000166,nucleotide binding; GO:0003674,molecular_function; GO:0005488,binding; GO:0017076,purine nucleotide binding; GO:0030554,adenyl nucleotide binding; GO:0032553,rib…
jg11141	K02433 aspartyl-tRNA(Asn)/glutamyl-tRNA(Gln) amidotransferase subunit A [EC:6.3.5.6 6.3.5.7] | (RefSeq) glutamyl-tRNA(Gln) amidotransferase subunit A, chloroplastic/mitochondrial (A)	glutamyl-tRNA(Gln) amidotransferase subunit A, chloroplastic/mitochondrial [Rosa chinensis]	GATA_VITVI RecName: Full=Glutamyl-tRNA(Gln) amidotransferase subunit A, chloroplastic/mitochondrial {ECO:0000255|HAMAP-Rule:MF_03150}; Short=Glu-AdT subunit A {ECO:0000255|HAMAP-Rule:MF_03150}; EC=6.3.5.7 {ECO:0000255|HAMAP-Rule:MF_03150};	A0A2P6RZZ5_ROSCH RecName: Full=Glutamyl-tRNA(Gln) amidotransferase subunit A, chloroplastic/mitochondrial {ECO:0000256|HAMAP-Rule:MF_03150}; Short=Glu-AdT subunit A {ECO:0000256|HAMAP-Rule:MF_03150}; EC=6.3.5.7 {ECO:0000256|HAMAP-Rule:MF_03150};	Amidases	GO:0009570,chloroplast stroma; GO:0030956,glutamyl-tRNA(Gln) amidotransferase complex; GO:0005739,mitochondrion; GO:0005524,ATP binding; GO:0050567,glutaminyl-tRNA synthase (glutamine-hydrolyzing) activity; GO:0016811,hydrolase activity, acting on carbon-nitrogen (but not peptide) bonds, in linear amides; GO:0070681,glutaminyl-tRNAGln biosynthesis via transamidation; GO:0032543,mitochondrial tran…
jg11144	K02149 V-type H+-transporting ATPase subunit D | (RefSeq) V-type proton ATPase subunit D (A)	V-type proton ATPase subunit D [Rosa chinensis]	VATD_ARATH RecName: Full=V-type proton ATPase subunit D; Short=V-ATPase subunit D; AltName: Full=Vacuolar H(+)-ATPase subunit D; AltName: Full=Vacuolar proton pump subunit D;	A0A2P6S008_ROSCH SubName: Full=Putative H(+)-transporting two-sector ATPase {ECO:0000313|EMBL:PRQ52005.1}; EC=3.6.3.14 {ECO:0000313|EMBL:PRQ52005.1};	Vacuolar H+-ATPase V1 sector, subunit D	GO:0005829,cytosol; GO:0005794,Golgi apparatus; GO:0000325,plant-type vacuole; GO:0005886,plasma membrane; GO:0033176,proton-transporting V-type ATPase complex; GO:0005774,vacuolar membrane; GO:0005773,vacuole; GO:0046961,proton-transporting ATPase activity, rotational mechanism; GO:0003674,molecular_function; GO:0005215,transporter activity; GO:0008324,cation transmembrane transporter activity; …
jg11146	K00591 polyprenyldihydroxybenzoate methyltransferase / 3-demethylubiquinol 3-O-methyltransferase [EC:2.1.1.114 2.1.1.64] | (RefSeq) ubiquinone biosynthesis O-methyltransferase, mitochondrial (A)	ubiquinone biosynthesis O-methyltransferase, mitochondrial [Rosa chinensis]	COQ3_ARATH RecName: Full=Ubiquinone biosynthesis O-methyltransferase, mitochondrial {ECO:0000255|HAMAP-Rule:MF_03190}; AltName: Full=3-demethylubiquinol 3-O-methyltransferase {ECO:0000255|HAMAP-Rule:MF_03190}; EC=2.1.1.64 {ECO:0000255|HAMAP-Rule:MF_03190}; AltName: Full=EMBRYO DEFECTIVE 3002; AltName: Full=Polyprenyldihydroxybenzoate methyltransferase {ECO:0000255|HAMAP-Rule:MF_03190}; EC=2.1.1.1…	A0A2P6RZZ4_ROSCH RecName: Full=Ubiquinone biosynthesis O-methyltransferase, mitochondrial {ECO:0000256|HAMAP-Rule:MF_03190}; AltName: Full=3-demethylubiquinol 3-O-methyltransferase {ECO:0000256|HAMAP-Rule:MF_03190}; EC=2.1.1.64 {ECO:0000256|HAMAP-Rule:MF_03190}; AltName: Full=Polyprenyldihydroxybenzoate methyltransferase {ECO:0000256|HAMAP-Rule:MF_03190}; EC=2.1.1.114 {ECO:0000256|HAMAP-Rule:MF_0…	Methyltransferases	GO:0031314,extrinsic component of mitochondrial inner membrane; GO:0005740,mitochondrial envelope; GO:0005739,mitochondrion; GO:0008425,2-polyprenyl-6-methoxy-1,4-benzoquinone methyltransferase activity; GO:0010420,3,4-dihydroxy-5-polyprenylbenzoic acid O-methyltransferase activity; GO:0008689,3-demethylubiquinone-9 3-O-methyltransferase activity; GO:0004395,hexaprenyldihydroxybenzoate methyltran…
jg11150	K00591 polyprenyldihydroxybenzoate methyltransferase / 3-demethylubiquinol 3-O-methyltransferase [EC:2.1.1.114 2.1.1.64] | (RefSeq) ubiquinone biosynthesis O-methyltransferase, mitochondrial-like (A)	ubiquinone biosynthesis O-methyltransferase, mitochondrial [Pyrus x bretschneideri]	COQ3_ARATH RecName: Full=Ubiquinone biosynthesis O-methyltransferase, mitochondrial {ECO:0000255|HAMAP-Rule:MF_03190}; AltName: Full=3-demethylubiquinol 3-O-methyltransferase {ECO:0000255|HAMAP-Rule:MF_03190}; EC=2.1.1.64 {ECO:0000255|HAMAP-Rule:MF_03190}; AltName: Full=EMBRYO DEFECTIVE 3002; AltName: Full=Polyprenyldihydroxybenzoate methyltransferase {ECO:0000255|HAMAP-Rule:MF_03190}; EC=2.1.1.1…	A0A540LV12_MALBA RecName: Full=Ubiquinone biosynthesis O-methyltransferase, mitochondrial {ECO:0000256|HAMAP-Rule:MF_03190}; AltName: Full=3-demethylubiquinol 3-O-methyltransferase {ECO:0000256|HAMAP-Rule:MF_03190}; EC=2.1.1.64 {ECO:0000256|HAMAP-Rule:MF_03190}; AltName: Full=Polyprenyldihydroxybenzoate methyltransferase {ECO:0000256|HAMAP-Rule:MF_03190}; EC=2.1.1.114 {ECO:0000256|HAMAP-Rule:MF_0…	Methyltransferases	GO:0031314,extrinsic component of mitochondrial inner membrane; GO:0005740,mitochondrial envelope; GO:0005739,mitochondrion; GO:0008425,2-polyprenyl-6-methoxy-1,4-benzoquinone methyltransferase activity; GO:0010420,3,4-dihydroxy-5-polyprenylbenzoic acid O-methyltransferase activity; GO:0008689,3-demethylubiquinone-9 3-O-methyltransferase activity; GO:0004395,hexaprenyldihydroxybenzoate methyltran…
jg11151	K00591 polyprenyldihydroxybenzoate methyltransferase / 3-demethylubiquinol 3-O-methyltransferase [EC:2.1.1.114 2.1.1.64] | (RefSeq) ubiquinone biosynthesis O-methyltransferase, mitochondrial (A)	ubiquinone biosynthesis O-methyltransferase, mitochondrial [Rosa chinensis]	COQ3_ARATH RecName: Full=Ubiquinone biosynthesis O-methyltransferase, mitochondrial {ECO:0000255|HAMAP-Rule:MF_03190}; AltName: Full=3-demethylubiquinol 3-O-methyltransferase {ECO:0000255|HAMAP-Rule:MF_03190}; EC=2.1.1.64 {ECO:0000255|HAMAP-Rule:MF_03190}; AltName: Full=EMBRYO DEFECTIVE 3002; AltName: Full=Polyprenyldihydroxybenzoate methyltransferase {ECO:0000255|HAMAP-Rule:MF_03190}; EC=2.1.1.1…	A0A2P6RZZ4_ROSCH RecName: Full=Ubiquinone biosynthesis O-methyltransferase, mitochondrial {ECO:0000256|HAMAP-Rule:MF_03190}; AltName: Full=3-demethylubiquinol 3-O-methyltransferase {ECO:0000256|HAMAP-Rule:MF_03190}; EC=2.1.1.64 {ECO:0000256|HAMAP-Rule:MF_03190}; AltName: Full=Polyprenyldihydroxybenzoate methyltransferase {ECO:0000256|HAMAP-Rule:MF_03190}; EC=2.1.1.114 {ECO:0000256|HAMAP-Rule:MF_0…	Methyltransferases	GO:0031314,extrinsic component of mitochondrial inner membrane; GO:0005740,mitochondrial envelope; GO:0005739,mitochondrion; GO:0008425,2-polyprenyl-6-methoxy-1,4-benzoquinone methyltransferase activity; GO:0010420,3,4-dihydroxy-5-polyprenylbenzoic acid O-methyltransferase activity; GO:0008689,3-demethylubiquinone-9 3-O-methyltransferase activity; GO:0004395,hexaprenyldihydroxybenzoate methyltran…
jg11155	K14400 pre-mRNA cleavage complex 2 protein Pcf11 | (RefSeq) LOW QUALITY PROTEIN: uncharacterized protein LOC109844760 (A)	protein MAIN-LIKE 2 [Rosa chinensis]	MAIL2_ARATH RecName: Full=Protein MAIN-LIKE 2 {ECO:0000303|PubMed:24635680};	A0A2P6S011_ROSCH RecName: Full=PMD domain-containing protein {ECO:0000259|Pfam:PF10536};	--	GO:0005634,nucleus; GO:0008483,transaminase activity; GO:0010073,meristem maintenance; GO:0003674,molecular_function; GO:0003824,catalytic activity; GO:0016740,transferase activity; GO:0016769,transferase activity, transferring nitrogenous groups; GO:0008150,biological_process; GO:0009888,tissue development; GO:0032501,multicellular organismal process; GO:0032502,developmental process; GO:0048507…
jg11158	K06272 integrin-linked kinase [EC:2.7.11.1] | (RefSeq) integrin-linked protein kinase 1 (A)	integrin-linked protein kinase 1 [Rosa chinensis]	ILK1_ARATH RecName: Full=Integrin-linked protein kinase 1 {ECO:0000303|PubMed:27208244}; EC=2.7.11.1 {ECO:0000269|PubMed:27208244}; AltName: Full=Ankyrin protein kinase 1 {ECO:0000303|PubMed:12650621};	A0A6J5WWA1_PRUAR RecName: Full=Protein kinase domain-containing protein {ECO:0000259|PROSITE:PS50011};	Tyrosine kinase specific for activated (GTP-bound) p21cdc42Hs	GO:0009898,cytoplasmic side of plasma membrane; GO:0005783,endoplasmic reticulum; GO:0005789,endoplasmic reticulum membrane; GO:0005524,ATP binding; GO:0004672,protein kinase activity; GO:0106310,protein serine kinase activity; GO:0004674,protein serine/threonine kinase activity; GO:0004712,protein serine/threonine/tyrosine kinase activity; GO:0045087,innate immune response; GO:0046777,protein au…
jg11160	K15255 ATP-dependent DNA helicase PIF1 [EC:5.6.2.3] | (RefSeq) ATP-dependent DNA helicase PIF1 (A)	ATP-dependent DNA helicase PIF1-like [Potentilla anserina]	--	A0A251Q1C1_PRUPE RecName: Full=ATP-dependent DNA helicase {ECO:0000256|RuleBase:RU363044}; EC=3.6.4.12 {ECO:0000256|RuleBase:RU363044};	DNA helicase PIF1/RRM3	GO:0005657,replication fork; GO:0005524,ATP binding; GO:0016887,ATP hydrolysis activity; GO:0003678,DNA helicase activity; GO:0032508,DNA duplex unwinding; GO:0006310,DNA recombination; GO:0006281,DNA repair; GO:0006260,DNA replication; GO:0000723,telomere maintenance; GO:0000166,nucleotide binding; GO:0003674,molecular_function; GO:0005488,binding; GO:0017076,purine nucleotide binding; GO:003055…
jg11168	K20867 galacturonosyltransferase 12/13/14/15 [EC:2.4.1.-] | (RefSeq) probable galacturonosyltransferase 15 (A)	PREDICTED: probable galacturonosyltransferase 15 isoform X2 [Fragaria vesca subsp. vesca]	GAUTF_ARATH RecName: Full=Probable galacturonosyltransferase 15; EC=2.4.1.-;	A0A2P6S051_ROSCH RecName: Full=Hexosyltransferase {ECO:0000256|RuleBase:RU362027}; EC=2.4.1.- {ECO:0000256|RuleBase:RU362027};	--	GO:0000139,Golgi membrane; GO:0016021,integral component of membrane; GO:0047262,polygalacturonate 4-alpha-galacturonosyltransferase activity; GO:0071555,cell wall organization; GO:0045489,pectin biosynthetic process; GO:0003674,molecular_function; GO:0003824,catalytic activity; GO:0008194,UDP-glycosyltransferase activity; GO:0016740,transferase activity; GO:0016757,glycosyltransferase activity; …
jg11171	K12450 UDP-glucose 4,6-dehydratase [EC:4.2.1.76] | (RefSeq) trifunctional UDP-glucose 4,6-dehydratase/UDP-4-keto-6-deoxy-D-glucose 3,5-epimerase/UDP-4-keto-L-rhamnose-reductase RHM1 (A)	trifunctional UDP-glucose 4,6-dehydratase/UDP-4-keto-6-deoxy-D-glucose 3,5-epimerase/UDP-4-keto-L-rhamnose-reductase RHM1 [Rosa chinensis]	RHM1_ARATH RecName: Full=Trifunctional UDP-glucose 4,6-dehydratase/UDP-4-keto-6-deoxy-D-glucose 3,5-epimerase/UDP-4-keto-L-rhamnose-reductase RHM1 {ECO:0000305|PubMed:17190829}; AltName: Full=Protein REPRESSOR OF LRX1 1 {ECO:0000303|PubMed:18567791}; AltName: Full=Rhamnose biosynthetic enzyme 1; Short=AtRHM1; Includes: RecName: Full=UDP-glucose 4,6-dehydratase {ECO:0000305|PubMed:17190829}; EC=4.…	A0A2P6S035_ROSCH SubName: Full=Putative UDP-glucose 4,6-dehydratase {ECO:0000313|EMBL:PRQ52035.1}; EC=4.2.1.76 {ECO:0000313|EMBL:PRQ52035.1};	Putative NAD+-dependent epimerases	GO:0005829,cytosol; GO:0005739,mitochondrion; GO:0009506,plasmodesma; GO:0008460,dTDP-glucose 4,6-dehydratase activity; GO:0016853,isomerase activity; GO:0016491,oxidoreductase activity; GO:0050377,UDP-glucose 4,6-dehydratase activity; GO:0010280,UDP-L-rhamnose synthase activity; GO:0010315,auxin export across the plasma membrane; GO:0030154,cell differentiation; GO:0071555,cell wall organization…
jg1118	K00700 1,4-alpha-glucan branching enzyme [EC:2.4.1.18] | (RefSeq) 1,4-alpha-glucan-branching enzyme 1, chloroplastic/amyloplastic isoform X1 (A)	1,4-alpha-glucan-branching enzyme 1, chloroplastic/amyloplastic isoform X1 [Rosa chinensis]	GLGB1_PEA RecName: Full=1,4-alpha-glucan-branching enzyme 1, chloroplastic/amyloplastic; EC=2.4.1.18; AltName: Full=Starch branching enzyme I; Flags: Precursor;	A0A2P6RBK2_ROSCH RecName: Full=1,4-alpha-glucan branching enzyme {ECO:0000256|ARBA:ARBA00012541}; EC=2.4.1.18 {ECO:0000256|ARBA:ARBA00012541};	1,4-alpha-glucan branching enzyme/starch branching enzyme II	GO:0009501,amyloplast; GO:0009507,chloroplast; GO:0003844,1,4-alpha-glucan branching enzyme activity; GO:0102752,1,4-alpha-glucan branching enzyme activity (using a glucosylated glycogenin as primer for glycogen synthesis); GO:0043169,cation binding; GO:0004553,hydrolase activity, hydrolyzing O-glycosyl compounds; GO:0009793,embryo development ending in seed dormancy; GO:0005978,glycogen biosynth…
jg11184	K08235 xyloglucan:xyloglucosyl transferase [EC:2.4.1.207] | (RefSeq) xyloglucan endotransglucosylase/hydrolase protein 15 (A)	xyloglucan endotransglucosylase/hydrolase protein 15 [Rosa chinensis]	XTH1_DIOKA RecName: Full=Xyloglucan endotransglucosylase protein 1 {ECO:0000305}; Short=XET protein 1 {ECO:0000305}; EC=2.4.1.207 {ECO:0000255|RuleBase:RU361120, ECO:0000269|PubMed:25849978}; AltName: Full=DkXTH1 {ECO:0000303|PubMed:23265513, ECO:0000303|PubMed:25849978, ECO:0000303|PubMed:28155115}; AltName: Full=Xyloglucan endotransglucosylase/hydrolase protein 1 {ECO:0000305}; Short=XTH protei…	A0A2P6S057_ROSCH RecName: Full=Xyloglucan endotransglucosylase/hydrolase {ECO:0000256|RuleBase:RU361120}; EC=2.4.1.207 {ECO:0000256|RuleBase:RU361120};	--	GO:0048046,apoplast; GO:0004553,hydrolase activity, hydrolyzing O-glycosyl compounds; GO:0016762,xyloglucan:xyloglucosyl transferase activity; GO:0042546,cell wall biogenesis; GO:0071555,cell wall organization; GO:0009835,fruit ripening; GO:0010411,xyloglucan metabolic process; GO:0003674,molecular_function; GO:0003824,catalytic activity; GO:0016787,hydrolase activity; GO:0016798,hydrolase activi…
jg11187	K14775 ribosome biogenesis protein UTP30 | (RefSeq) ribosomal L1 domain-containing protein 1 (A)	ribosomal L1 domain-containing protein 1 [Rosa chinensis]	RL10A_CHLRE RecName: Full=60S ribosomal protein L10a;	A0A2P6S094_ROSCH SubName: Full=Putative ribosomal protein L1 {ECO:0000313|EMBL:PRQ52066.1};	Uncharacterized conserved protein	GO:0015934,large ribosomal subunit; GO:0003723,RNA binding; GO:0003735,structural constituent of ribosome; GO:0006412,translation; GO:0003674,molecular_function; GO:0003676,nucleic acid binding; GO:0005488,binding; GO:0097159,organic cyclic compound binding; GO:1901363,heterocyclic compound binding; GO:0005198,structural molecule activity; GO:0006518,peptide metabolic process; GO:0006807,nitrogen…
jg11188	--	uncharacterized protein LOC112190077 [Rosa chinensis]	--	A0A2P6S053_ROSCH SubName: Full=Uncharacterized protein {ECO:0000313|EMBL:PRQ52067.1};	--	--
jg1119	K06067 histone deacetylase 1/2 [EC:3.5.1.98] | (RefSeq) histone deacetylase 9 (A)	tyrosine-protein phosphatase RLPH2 [Rosa chinensis]	RLPH2_ARATH RecName: Full=Tyrosine-protein phosphatase RLPH2; EC=3.1.3.48 {ECO:0000269|PubMed:26742850, ECO:0000269|PubMed:29615518}; AltName: Full=Protein RHIZOBIALE-LIKE PHOSPHATASE 2 {ECO:0000303|PubMed:26742850};	A0A2P6RBK9_ROSCH SubName: Full=Putative metallo-dependent phosphatase {ECO:0000313|EMBL:PRQ43814.1};	Serine/threonine specific protein phosphatase PP1, catalytic subunit	GO:0005829,cytosol; GO:0046872,metal ion binding; GO:0004725,protein tyrosine phosphatase activity; GO:0035335,peptidyl-tyrosine dephosphorylation; GO:0003674,molecular_function; GO:0005488,binding; GO:0043167,ion binding; GO:0043169,cation binding; GO:0003824,catalytic activity; GO:0004721,phosphoprotein phosphatase activity; GO:0016787,hydrolase activity; GO:0016788,hydrolase activity, acting o…
jg11191	K04371 mitogen-activated protein kinase 1/3 [EC:2.7.11.24] | (RefSeq) mitogen-activated protein kinase 20-like (A)	mitogen-activated protein kinase 20 [Rosa chinensis]	MPK10_ORYSJ RecName: Full=Mitogen-activated protein kinase 10; Short=MAP kinase 10; EC=2.7.11.24;	A0A2P6S054_ROSCH RecName: Full=Mitogen-activated protein kinase {ECO:0000256|ARBA:ARBA00012411}; EC=2.7.11.24 {ECO:0000256|ARBA:ARBA00012411};	Mitogen-activated protein kinase	GO:0005737,cytoplasm; GO:0005634,nucleus; GO:0005524,ATP binding; GO:0004707,MAP kinase activity; GO:0106310,protein serine kinase activity; GO:0004674,protein serine/threonine kinase activity; GO:0035556,intracellular signal transduction; GO:0006468,protein phosphorylation; GO:0000166,nucleotide binding; GO:0003674,molecular_function; GO:0005488,binding; GO:0017076,purine nucleotide binding; GO:…
jg11192	K17579 protein phosphatase 1 regulatory subunit 42 | (RefSeq) hypothetical protein (A)	PREDICTED: protein MEI2-like 2 [Fragaria vesca subsp. vesca]	OML2_ORYSJ RecName: Full=Protein MEI2-like 2; Short=OML2; AltName: Full=MEI2-like protein 2;	A0A2P6S071_ROSCH SubName: Full=Putative RNA recognition motif 2, nucleotide-binding alpha-beta plait domain-containing protein {ECO:0000313|EMBL:PRQ52071.1};	Protein Mei2, essential for commitment to meiosis, and related proteins	GO:0016607,nuclear speck; GO:0003723,RNA binding; GO:0000398,mRNA splicing, via spliceosome; GO:0003674,molecular_function; GO:0003676,nucleic acid binding; GO:0005488,binding; GO:0097159,organic cyclic compound binding; GO:1901363,heterocyclic compound binding; GO:0000375,RNA splicing, via transesterification reactions; GO:0000377,RNA splicing, via transesterification reactions with bulged adeno…
jg11193	K20308 trafficking protein particle complex subunit 11 | (RefSeq) trafficking protein particle complex subunit 11 (A)	ribose-phosphate pyrophosphokinase 4 [Rosa chinensis]	KPRS4_SPIOL RecName: Full=Ribose-phosphate pyrophosphokinase 4; EC=2.7.6.1; AltName: Full=Phosphoribosyl pyrophosphate synthase 4;	A0A2P6S068_ROSCH SubName: Full=Putative ribose-phosphate diphosphokinase {ECO:0000313|EMBL:PRQ52072.1}; EC=2.7.6.1 {ECO:0000313|EMBL:PRQ52072.1};	Ribose-phosphate pyrophosphokinase	GO:0005737,cytoplasm; GO:0005524,ATP binding; GO:0016301,kinase activity; GO:0000287,magnesium ion binding; GO:0004749,ribose phosphate diphosphokinase activity; GO:0009165,nucleotide biosynthetic process; GO:0016310,phosphorylation; GO:0000166,nucleotide binding; GO:0003674,molecular_function; GO:0005488,binding; GO:0017076,purine nucleotide binding; GO:0030554,adenyl nucleotide binding; GO:0032…
jg11195	--	PREDICTED: uncharacterized protein LOC101314400 [Fragaria vesca subsp. vesca]	--	A0A5E4GHC7_PRUDU SubName: Full=PREDICTED: Plant basic secretory (BSP) family protein {ECO:0000313|EMBL:VVA38932.1};	--	GO:0016021,integral component of membrane; GO:0005575,cellular_component; GO:0016020,membrane; GO:0031224,intrinsic component of membrane; GO:0110165,cellular anatomical entity
jg11196	K19891 glucan endo-1,3-beta-glucosidase 1/2/3 [EC:3.2.1.39] | (RefSeq) glucan endo-1,3-beta-glucosidase 1-like (A)	glucan endo-1,3-beta-glucosidase 1 [Rosa chinensis]	E131_ARATH RecName: Full=Glucan endo-1,3-beta-glucosidase 1; EC=3.2.1.39; AltName: Full=(1->3)-beta-glucan endohydrolase 1; Short=(1->3)-beta-glucanase 1; AltName: Full=Beta-1,3-endoglucanase 1; Short=Beta-1,3-glucanase 1; Flags: Precursor;	A0A2P6S062_ROSCH SubName: Full=Putative glucan endo-1,3-beta-D-glucosidase {ECO:0000313|EMBL:PRQ52077.1}; EC=3.2.1.39 {ECO:0000313|EMBL:PRQ52077.1};	--	GO:0046658,anchored component of plasma membrane; GO:0005576,extracellular region; GO:0042973,glucan endo-1,3-beta-D-glucosidase activity; GO:0005975,carbohydrate metabolic process; GO:0006952,defense response; GO:0003674,molecular_function; GO:0003824,catalytic activity; GO:0004553,hydrolase activity, hydrolyzing O-glycosyl compounds; GO:0008422,beta-glucosidase activity; GO:0015926,glucosidase …
jg11199	--	uncharacterized protein LOC112186157 isoform X1 [Rosa chinensis]	GIP1_ARATH RecName: Full=GBF-interacting protein 1 {ECO:0000303|PubMed:16117846};	A0A2P6S069_ROSCH SubName: Full=Putative GBF-interacting protein {ECO:0000313|EMBL:PRQ52080.1};	--	GO:0005634,nucleus; GO:0042802,identical protein binding; GO:0051082,unfolded protein binding; GO:0043388,positive regulation of DNA binding; GO:0003674,molecular_function; GO:0005488,binding; GO:0005515,protein binding; GO:0008150,biological_process; GO:0044093,positive regulation of molecular function; GO:0051098,regulation of binding; GO:0051099,positive regulation of binding; GO:0051101,regul…
jg11200	--	hypothetical protein GBA52_010899 [Prunus armeniaca]	--	A0A5E4GHE1_PRUDU SubName: Full=PREDICTED: zinc {ECO:0000313|EMBL:VVA38938.1};	--	GO:0016021,integral component of membrane; GO:0046873,metal ion transmembrane transporter activity; GO:0015693,magnesium ion transport; GO:0003674,molecular_function; GO:0005215,transporter activity; GO:0008324,cation transmembrane transporter activity; GO:0015075,ion transmembrane transporter activity; GO:0015318,inorganic molecular entity transmembrane transporter activity; GO:0022857,transmemb…
jg11202	--	LOW QUALITY PROTEIN: uncharacterized protein LOC112190584 [Rosa chinensis]	--	M5WUQ3_PRUPE SubName: Full=Uncharacterized protein {ECO:0000313|EMBL:EMJ16961.1};	--	GO:0009507,chloroplast; GO:0005575,cellular_component; GO:0005622,intracellular anatomical structure; GO:0005737,cytoplasm; GO:0009536,plastid; GO:0043226,organelle; GO:0043227,membrane-bounded organelle; GO:0043229,intracellular organelle; GO:0043231,intracellular membrane-bounded organelle; GO:0110165,cellular anatomical entity
jg11203	K12835 ATP-dependent RNA helicase DDX42 [EC:3.6.4.13] | (RefSeq) DEAD-box ATP-dependent RNA helicase 24 isoform X1 (A)	WRKY transcription factor 71 [Rosa chinensis]	WRK71_ARATH RecName: Full=WRKY transcription factor 71; AltName: Full=WRKY DNA-binding protein 71;	A0A2P6S085_ROSCH SubName: Full=Putative transcription factor WRKY family {ECO:0000313|EMBL:PRQ52085.1};	--	GO:0005634,nucleus; GO:0003700,DNA-binding transcription factor activity; GO:1990837,sequence-specific double-stranded DNA binding; GO:0045893,positive regulation of DNA-templated transcription; GO:0010228,vegetative to reproductive phase transition of meristem; GO:0003674,molecular_function; GO:0140110,transcription regulator activity; GO:0003676,nucleic acid binding; GO:0003677,DNA binding; GO:…
jg11204	K04733 interleukin-1 receptor-associated kinase 4 [EC:2.7.11.1] | (RefSeq) proline-rich receptor-like protein kinase PERK12 (A)	probable receptor-like protein kinase At2g42960 [Rosa chinensis]	Y2296_ARATH RecName: Full=Probable receptor-like protein kinase At2g42960; EC=2.7.11.1;	A0A2P6S0B0_ROSCH RecName: Full=Protein kinase domain-containing protein {ECO:0000259|PROSITE:PS50011};	Serine/threonine protein kinase	GO:0005829,cytosol; GO:0016021,integral component of membrane; GO:0005524,ATP binding; GO:0106310,protein serine kinase activity; GO:0004674,protein serine/threonine kinase activity; GO:0006468,protein phosphorylation; GO:0000166,nucleotide binding; GO:0003674,molecular_function; GO:0005488,binding; GO:0017076,purine nucleotide binding; GO:0030554,adenyl nucleotide binding; GO:0032553,ribonucleot…
jg11207	--	uncharacterized protein LOC112187889 [Rosa chinensis]	--	A0A2P6S082_ROSCH SubName: Full=Uncharacterized protein {ECO:0000313|EMBL:PRQ52089.1};	--	GO:0005634,nucleus; GO:0003700,DNA-binding transcription factor activity; GO:0003674,molecular_function; GO:0140110,transcription regulator activity; GO:0005575,cellular_component; GO:0005622,intracellular anatomical structure; GO:0043226,organelle; GO:0043227,membrane-bounded organelle; GO:0043229,intracellular organelle; GO:0043231,intracellular membrane-bounded organelle; GO:0110165,cellular a…
jg11208	K11000 callose synthase [EC:2.4.1.-] | (RefSeq) callose synthase 7 isoform X1 (A)	callose synthase 7 isoform X2 [Rosa chinensis]	CALS7_ARATH RecName: Full=Callose synthase 7; EC=2.4.1.34; AltName: Full=1,3-beta-glucan synthase; AltName: Full=Protein GLUCAN SYNTHASE-LIKE 7;	A0A2P6S080_ROSCH RecName: Full=1,3-beta-glucan synthase {ECO:0000256|ARBA:ARBA00012589}; EC=2.4.1.34 {ECO:0000256|ARBA:ARBA00012589}; AltName: Full=1,3-beta-glucan synthase {ECO:0000256|ARBA:ARBA00032165};	1,3-beta-glucan synthase/callose synthase catalytic subunit	GO:0000148,1,3-beta-D-glucan synthase complex; GO:0016021,integral component of membrane; GO:0005886,plasma membrane; GO:0003843,1,3-beta-D-glucan synthase activity; GO:0046527,glucosyltransferase activity; GO:0006075,(1->3)-beta-D-glucan biosynthetic process; GO:0080165,callose deposition in phloem sieve plate; GO:0071555,cell wall organization; GO:0010233,phloem transport; GO:0008360,regulation…
jg1122	--	BTB/POZ domain-containing protein FBL11 isoform X2 [Rosa chinensis]	FBL11_ARATH RecName: Full=BTB/POZ domain-containing protein FBL11;	A0A6J5Y298_PRUAR RecName: Full=BTB domain-containing protein {ECO:0000259|PROSITE:PS50097};	Leucine rich repeat proteins, some proteins contain F-box	GO:0019005,SCF ubiquitin ligase complex; GO:0016567,protein ubiquitination; GO:0031146,SCF-dependent proteasomal ubiquitin-dependent protein catabolic process; GO:0006807,nitrogen compound metabolic process; GO:0008150,biological_process; GO:0008152,metabolic process; GO:0019538,protein metabolic process; GO:0032446,protein modification by small protein conjugation; GO:0036211,protein modificatio…
jg11222	K00901 diacylglycerol kinase (ATP) [EC:2.7.1.107] | (RefSeq) uncharacterized protein LOC110754890 (A)	uncharacterized protein LOC126798172 [Potentilla anserina]	DGK1_ORYSJ RecName: Full=Diacylglycerol kinase 1 {ECO:0000303|PubMed:30887532}; Short=DAG kinase 1 {ECO:0000305}; Short=OsDGK1 {ECO:0000303|PubMed:30887532}; EC=2.7.1.107 {ECO:0000269|PubMed:30887532}; AltName: Full=BTH-inducible diacylglycerol kinase 1 {ECO:0000303|PubMed:18679055}; Short=OsBIDK1 {ECO:0000303|PubMed:18679055};	A0A2P6S088_ROSCH SubName: Full=Putative diacylglycerol kinase (ATP) {ECO:0000313|EMBL:PRQ52107.1}; EC=2.7.1.107 {ECO:0000313|EMBL:PRQ52107.1};	Diacylglycerol kinase	GO:0005524,ATP binding; GO:0004143,diacylglycerol kinase activity; GO:0003951,NAD+ kinase activity; GO:0006952,defense response; GO:0016310,phosphorylation; GO:0007205,protein kinase C-activating G protein-coupled receptor signaling pathway; GO:0000166,nucleotide binding; GO:0003674,molecular_function; GO:0005488,binding; GO:0017076,purine nucleotide binding; GO:0030554,adenyl nucleotide binding;…
jg11225	--	protein SIEVE ELEMENT OCCLUSION B [Rosa chinensis]	SEOB_ARATH RecName: Full=Protein SIEVE ELEMENT OCCLUSION B {ECO:0000303|PubMed:20932300}; Short=AtSEOb {ECO:0000303|PubMed:20932300}; AltName: Full=Protein SIEVE ELEMENT OCCLUSION-RELATED 1 {ECO:0000303|PubMed:22470058}; Short=AtSEOR1 {ECO:0000303|PubMed:22470058};	A0A2P6R0Z1_ROSCH SubName: Full=Putative sieve element occlusion {ECO:0000313|EMBL:PRQ40114.1};	--	GO:0042803,protein homodimerization activity; GO:0043621,protein self-association; GO:0010088,phloem development; GO:0003674,molecular_function; GO:0005488,binding; GO:0005515,protein binding; GO:0042802,identical protein binding; GO:0046983,protein dimerization activity; GO:0008150,biological_process; GO:0009888,tissue development; GO:0010087,phloem or xylem histogenesis; GO:0032502,developmenta…
jg11226	--	GDSL esterase/lipase At4g10955 [Rosa chinensis]	GDL62_ARATH RecName: Full=GDSL esterase/lipase At4g10955; EC=3.1.1.-;	A0A2P6S099_ROSCH SubName: Full=Putative alpha/Beta hydrolase {ECO:0000313|EMBL:PRQ52114.1};	--	GO:0016787,hydrolase activity; GO:0016042,lipid catabolic process; GO:0003674,molecular_function; GO:0003824,catalytic activity; GO:0006629,lipid metabolic process; GO:0008150,biological_process; GO:0008152,metabolic process; GO:0009056,catabolic process; GO:0044238,primary metabolic process; GO:0071704,organic substance metabolic process; GO:1901575,organic substance catabolic process
jg1123	K08286 protein-serine/threonine kinase [EC:2.7.11.-] | (RefSeq) serine/threonine-protein kinase KIPK (A)	serine/threonine-protein kinase D6PKL1 [Rosa chinensis]	KIPK2_ARATH RecName: Full=Serine/threonine-protein kinase KIPK2 {ECO:0000305}; EC=2.7.11.1 {ECO:0000255|PROSITE-ProRule:PRU00159};	A0A2P6RBL4_ROSCH RecName: Full=Protein kinase domain-containing protein {ECO:0000259|PROSITE:PS50011};	Putative serine/threonine protein kinase	GO:0005737,cytoplasm; GO:0005634,nucleus; GO:0005886,plasma membrane; GO:0005524,ATP binding; GO:0016301,kinase activity; GO:0019901,protein kinase binding; GO:0106310,protein serine kinase activity; GO:0004674,protein serine/threonine kinase activity; GO:0006468,protein phosphorylation; GO:0000166,nucleotide binding; GO:0003674,molecular_function; GO:0005488,binding; GO:0017076,purine nucleotide…
jg11230	K05605 3-hydroxyisobutyryl-CoA hydrolase [EC:3.1.2.4] | (RefSeq) 3-hydroxyisobutyryl-CoA hydrolase-like protein 5 isoform X1 (A)	3-hydroxyisobutyryl-CoA hydrolase-like protein 5 isoform X1 [Rosa chinensis]	HIBC8_ARATH RecName: Full=3-hydroxyisobutyryl-CoA hydrolase-like protein 5; EC=3.1.2.-;	A0A2P6S0A0_ROSCH SubName: Full=Putative 3-hydroxyisobutyryl-CoA hydrolase {ECO:0000313|EMBL:PRQ52118.1}; EC=3.1.2.4 {ECO:0000313|EMBL:PRQ52118.1};	--	GO:0005829,cytosol; GO:0005576,extracellular region; GO:0003860,3-hydroxyisobutyryl-CoA hydrolase activity; GO:0006574,valine catabolic process; GO:0003674,molecular_function; GO:0003824,catalytic activity; GO:0016289,CoA hydrolase activity; GO:0016787,hydrolase activity; GO:0016788,hydrolase activity, acting on ester bonds; GO:0016790,thiolester hydrolase activity; GO:0006082,organic acid metabo…
jg11231	K02882 large subunit ribosomal protein L18Ae | (RefSeq) 60S ribosomal protein L18a-2 (A)	PREDICTED: 60S ribosomal protein L18a-2 isoform X2 [Fragaria vesca subsp. vesca]	R18A2_ARATH RecName: Full=60S ribosomal protein L18a-2;	A0A2P6S0A7_ROSCH SubName: Full=Putative ribosomal protein 50S-L18Ae/60S-L20/60S-L18A {ECO:0000313|EMBL:PRQ52119.1};	60S ribosomal protein L18A	GO:0022625,cytosolic large ribosomal subunit; GO:0022626,cytosolic ribosome; GO:0005783,endoplasmic reticulum; GO:0005634,nucleus; GO:0000325,plant-type vacuole; GO:0042788,polysomal ribosome; GO:0003729,mRNA binding; GO:0003735,structural constituent of ribosome; GO:0009793,embryo development ending in seed dormancy; GO:0009860,pollen tube growth; GO:0006412,translation; GO:0003674,molecular_fun…
jg11232	K22683 aspartyl protease family protein [EC:3.4.23.-] | (RefSeq) aspartyl protease family protein 2 (A)	putative nepenthesin [Rosa chinensis]	APF2_ARATH RecName: Full=Aspartyl protease family protein 2 {ECO:0000305}; EC=3.4.23.- {ECO:0000305}; Flags: Precursor;	A0A2P6S0B3_ROSCH SubName: Full=Putative nepenthesin {ECO:0000313|EMBL:PRQ52120.1}; EC=3.4.23.12 {ECO:0000313|EMBL:PRQ52120.1};	Aspartyl protease	GO:0009505,plant-type cell wall; GO:0004190,aspartic-type endopeptidase activity; GO:0006508,proteolysis; GO:0003674,molecular_function; GO:0003824,catalytic activity; GO:0004175,endopeptidase activity; GO:0008233,peptidase activity; GO:0016787,hydrolase activity; GO:0070001,aspartic-type peptidase activity; GO:0140096,catalytic activity, acting on a protein; GO:0006807,nitrogen compound metaboli…
jg11233	K17725 sulfur dioxygenase [EC:1.13.11.18] | (RefSeq) persulfide dioxygenase ETHE1 homolog, mitochondrial (A)	PREDICTED: persulfide dioxygenase ETHE1 homolog, mitochondrial [Fragaria vesca subsp. vesca]	ETHE1_ARATH RecName: Full=Persulfide dioxygenase ETHE1 homolog, mitochondrial; EC=1.13.11.18 {ECO:0000269|PubMed:22786886}; AltName: Full=Glyoxalase II; Short=Glx II; AltName: Full=Sulfur dioxygenase ETHE1; Flags: Precursor;	A0A2P6S0E1_ROSCH SubName: Full=Putative persulfide dioxygenase {ECO:0000313|EMBL:PRQ52123.1}; EC=1.13.11.18 {ECO:0000313|EMBL:PRQ52123.1};	Glyoxylase	GO:0005739,mitochondrion; GO:0005634,nucleus; GO:0016788,hydrolase activity, acting on ester bonds; GO:0046872,metal ion binding; GO:0050313,sulfur dioxygenase activity; GO:0009793,embryo development ending in seed dormancy; GO:0009960,endosperm development; GO:0006749,glutathione metabolic process; GO:0070813,hydrogen sulfide metabolic process; GO:0048316,seed development; GO:0003674,molecular_f…
jg11235	--	--	--	--	--	--
jg11237	K21971 methyltransferase NSUN6 [EC:2.1.1.-] | (RefSeq) rRNA (cytosine-C(5))-methyltransferase NOP2C isoform X1 (A)	rRNA (cytosine-C(5))-methyltransferase NOP2C isoform X1 [Rosa chinensis]	NOP2C_ARATH RecName: Full=rRNA (cytosine-C(5))-methyltransferase NOP2C {ECO:0000305}; EC=2.1.1.- {ECO:0000255|PROSITE-ProRule:PRU01023}; AltName: Full=Nucleolar protein 2C {ECO:0000303|PubMed:26268215}; AltName: Full=tRNA methyltransferase 4f {ECO:0000303|PubMed:29268705}; Short=AtTRM4f {ECO:0000303|PubMed:29268705};	A0A2P6S0E9_ROSCH SubName: Full=Putative 16S rRNA (Cytosine(1407)-C(5))-methyltransferase {ECO:0000313|EMBL:PRQ52126.1}; EC=2.1.1.178 {ECO:0000313|EMBL:PRQ52126.1};	tRNA and rRNA cytosine-C5-methylase (nucleolar protein NOL1/NOP2)	GO:0005730,nucleolus; GO:0008168,methyltransferase activity; GO:0003723,RNA binding; GO:0001510,RNA methylation; GO:0006364,rRNA processing; GO:0003674,molecular_function; GO:0003824,catalytic activity; GO:0016740,transferase activity; GO:0016741,transferase activity, transferring one-carbon groups; GO:0003676,nucleic acid binding; GO:0005488,binding; GO:0097159,organic cyclic compound binding; G…
jg11241	K00457 4-hydroxyphenylpyruvate dioxygenase [EC:1.13.11.27] | (RefSeq) 4-hydroxyphenylpyruvate dioxygenase-like (A)	hydroxyphenylpyruvate dioxygenase [Rubus idaeus]	HPPD_ARATH RecName: Full=4-hydroxyphenylpyruvate dioxygenase; EC=1.13.11.27 {ECO:0000269|PubMed:15301540}; AltName: Full=4-hydroxyphenylpyruvic acid oxidase; Short=4HPPD; Short=HPD; Short=HPPDase;	A0A8K0Y875_RUBID SubName: Full=Hydroxyphenylpyruvate dioxygenase {ECO:0000313|EMBL:QCG73667.1};	4-hydroxyphenylpyruvate dioxygenase	GO:0005737,cytoplasm; GO:0003868,4-hydroxyphenylpyruvate dioxygenase activity; GO:0042802,identical protein binding; GO:0005506,iron ion binding; GO:0006559,L-phenylalanine catabolic process; GO:0006572,tyrosine catabolic process; GO:0003674,molecular_function; GO:0003824,catalytic activity; GO:0016491,oxidoreductase activity; GO:0016701,oxidoreductase activity, acting on single donors with incor…
jg11249	K00901 diacylglycerol kinase (ATP) [EC:2.7.1.107] | (RefSeq) uncharacterized protein LOC110754890 (A)	uncharacterized protein LOC126798237 isoform X1 [Potentilla anserina]	DGK5_ARATH RecName: Full=Diacylglycerol kinase 5; Short=AtDGK5; Short=DAG kinase 5; EC=2.7.1.107; AltName: Full=Diglyceride kinase 5; Short=DGK 5;	A0A6P5SCZ7_PRUAV RecName: Full=Diacylglycerol kinase (ATP) {ECO:0000256|ARBA:ARBA00012133}; EC=2.7.1.107 {ECO:0000256|ARBA:ARBA00012133};	Diacylglycerol kinase	GO:0005524,ATP binding; GO:0004143,diacylglycerol kinase activity; GO:0003951,NAD+ kinase activity; GO:0006952,defense response; GO:0016310,phosphorylation; GO:0007205,protein kinase C-activating G protein-coupled receptor signaling pathway; GO:0000166,nucleotide binding; GO:0003674,molecular_function; GO:0005488,binding; GO:0017076,purine nucleotide binding; GO:0030554,adenyl nucleotide binding;…
jg1125	K02943 large subunit ribosomal protein LP2 | (RefSeq) 60S acidic ribosomal protein P2B (A)	60S acidic ribosomal protein P2B [Rosa chinensis]	RLA2_PARAR RecName: Full=60S acidic ribosomal protein P2;	A0A2P6RBL5_ROSCH SubName: Full=Putative ribosomal protein L12 family {ECO:0000313|EMBL:PRQ43824.1};	60S acidic ribosomal protein P2	GO:0022625,cytosolic large ribosomal subunit; GO:0003735,structural constituent of ribosome; GO:0002182,cytoplasmic translational elongation; GO:0003674,molecular_function; GO:0005198,structural molecule activity; GO:0002181,cytoplasmic translation; GO:0006412,translation; GO:0006414,translational elongation; GO:0006518,peptide metabolic process; GO:0006807,nitrogen compound metabolic process; GO…
jg11257	K00799 glutathione S-transferase [EC:2.5.1.18] | (RefSeq) glutathione S-transferase F9-like (A)	PREDICTED: glutathione S-transferase F9-like [Fragaria vesca subsp. vesca]	GSTF9_ARATH RecName: Full=Glutathione S-transferase F9 {ECO:0000303|PubMed:12090627}; Short=AtGSTF9 {ECO:0000303|PubMed:12090627}; EC=2.5.1.18 {ECO:0000269|PubMed:12090627, ECO:0000269|PubMed:16538523}; AltName: Full=AtGSTF7 {ECO:0000303|PubMed:12090627}; AltName: Full=GST class-phi member 9 {ECO:0000303|PubMed:12090627, ECO:0000303|PubMed:29732642};	A0A2P6S0D6_ROSCH RecName: Full=Glutathione transferase {ECO:0000256|ARBA:ARBA00012452}; EC=2.5.1.18 {ECO:0000256|ARBA:ARBA00012452};	Glutathione S-transferase	GO:0048046,apoplast; GO:0009507,chloroplast; GO:0009570,chloroplast stroma; GO:0005737,cytoplasm; GO:0005829,cytosol; GO:0005777,peroxisome; GO:0000325,plant-type vacuole; GO:0005886,plasma membrane; GO:0009506,plasmodesma; GO:0009579,thylakoid; GO:0005507,copper ion binding; GO:0043295,glutathione binding; GO:0004602,glutathione peroxidase activity; GO:0004364,glutathione transferase activity; G…
jg11258	K00799 glutathione S-transferase [EC:2.5.1.18] | (RefSeq) glutathione S-transferase F9-like (A)	PREDICTED: glutathione S-transferase F9-like [Fragaria vesca subsp. vesca]	GSTF9_ARATH RecName: Full=Glutathione S-transferase F9 {ECO:0000303|PubMed:12090627}; Short=AtGSTF9 {ECO:0000303|PubMed:12090627}; EC=2.5.1.18 {ECO:0000269|PubMed:12090627, ECO:0000269|PubMed:16538523}; AltName: Full=AtGSTF7 {ECO:0000303|PubMed:12090627}; AltName: Full=GST class-phi member 9 {ECO:0000303|PubMed:12090627, ECO:0000303|PubMed:29732642};	A0A2P6S0D6_ROSCH RecName: Full=Glutathione transferase {ECO:0000256|ARBA:ARBA00012452}; EC=2.5.1.18 {ECO:0000256|ARBA:ARBA00012452};	Glutathione S-transferase	GO:0048046,apoplast; GO:0009507,chloroplast; GO:0009570,chloroplast stroma; GO:0005737,cytoplasm; GO:0005829,cytosol; GO:0005777,peroxisome; GO:0000325,plant-type vacuole; GO:0005886,plasma membrane; GO:0009506,plasmodesma; GO:0009579,thylakoid; GO:0005507,copper ion binding; GO:0043295,glutathione binding; GO:0004602,glutathione peroxidase activity; GO:0004364,glutathione transferase activity; G…
jg11259	--	protein JASON isoform X1 [Rosa chinensis]	JASON_ARATH RecName: Full=Protein JASON {ECO:0000305};	A0A2P6S0D3_ROSCH SubName: Full=Uncharacterized protein {ECO:0000313|EMBL:PRQ52148.1};	--	GO:0007142,male meiosis II; GO:0009556,microsporogenesis; GO:0006355,regulation of DNA-templated transcription; GO:0000003,reproduction; GO:0000280,nuclear division; GO:0006996,organelle organization; GO:0007049,cell cycle; GO:0007135,meiosis II; GO:0007140,male meiotic nuclear division; GO:0007276,gamete generation; GO:0008150,biological_process; GO:0009987,cellular process; GO:0016043,cellular …
jg11260	K02291 15-cis-phytoene synthase [EC:2.5.1.32] | (RefSeq) phytoene synthase 2, chloroplastic-like (A)	phytoene synthase protein [Fragaria x ananassa]	PSY_DAUCA RecName: Full=Phytoene synthase, chloroplastic; EC=2.5.1.32; Flags: Precursor;	C5I849_FRAAN RecName: Full=15-cis-phytoene synthase {ECO:0000256|ARBA:ARBA00012396}; EC=2.5.1.32 {ECO:0000256|ARBA:ARBA00012396};	Squalene synthetase	GO:0009507,chloroplast; GO:0004311,farnesyltranstransferase activity; GO:0016767,geranylgeranyl-diphosphate geranylgeranyltransferase activity; GO:0016117,carotenoid biosynthetic process; GO:0003674,molecular_function; GO:0003824,catalytic activity; GO:0004659,prenyltransferase activity; GO:0016740,transferase activity; GO:0016765,transferase activity, transferring alkyl or aryl (other than methy…
jg11261	K02291 15-cis-phytoene synthase [EC:2.5.1.32] | (RefSeq) phytoene synthase 2, chloroplastic-like (A)	PREDICTED: phytoene synthase 2, chloroplastic-like [Fragaria vesca subsp. vesca]	PSY_CUCME RecName: Full=Phytoene synthase, chloroplastic; EC=2.5.1.32; AltName: Full=MEL5; Flags: Precursor;	C5I849_FRAAN RecName: Full=15-cis-phytoene synthase {ECO:0000256|ARBA:ARBA00012396}; EC=2.5.1.32 {ECO:0000256|ARBA:ARBA00012396};	Squalene synthetase	GO:0009507,chloroplast; GO:0004311,farnesyltranstransferase activity; GO:0016767,geranylgeranyl-diphosphate geranylgeranyltransferase activity; GO:0016117,carotenoid biosynthetic process; GO:0003674,molecular_function; GO:0003824,catalytic activity; GO:0004659,prenyltransferase activity; GO:0016740,transferase activity; GO:0016765,transferase activity, transferring alkyl or aryl (other than methy…
jg11263	--	TLC domain-containing protein 4 isoform X1 [Rosa chinensis]	--	A0A2P6S0I0_ROSCH SubName: Full=Putative TRAM/LAG1/CLN8 domain-containing protein {ECO:0000313|EMBL:PRQ52156.1};	Uncharacterized conserved protein, contains TBC domain	GO:0016021,integral component of membrane; GO:0005575,cellular_component; GO:0016020,membrane; GO:0031224,intrinsic component of membrane; GO:0110165,cellular anatomical entity
jg11267	K22382 WD repeat-containing protein 26 | (RefSeq) WD repeat-containing protein 26 (A)	PREDICTED: WD repeat-containing protein 26 [Fragaria vesca subsp. vesca]	WDR26_ARATH RecName: Full=WD repeat-containing protein 26 homolog {ECO:0000305}; Short=AtWDR26 {ECO:0000303|PubMed:26706055};	A0A2P6S0F5_ROSCH SubName: Full=Putative transcription factor WD40-like family {ECO:0000313|EMBL:PRQ52162.1};	WD40 repeat-containing protein	GO:0005737,cytoplasm; GO:0005634,nucleus; GO:0010150,leaf senescence; GO:0009737,response to abscisic acid; GO:0009646,response to absence of light; GO:0009733,response to auxin; GO:0009723,response to ethylene; GO:0009416,response to light stimulus; GO:0006970,response to osmotic stress; GO:0007275,multicellular organism development; GO:0008150,biological_process; GO:0032501,multicellular organi…
jg11268	K02717 photosystem II oxygen-evolving enhancer protein 2 | (RefSeq) oxygen-evolving enhancer protein 2, chloroplastic (A)	PREDICTED: oxygen-evolving enhancer protein 2, chloroplastic [Fragaria vesca subsp. vesca]	PSBP1_TOBAC RecName: Full=Oxygen-evolving enhancer protein 2-1, chloroplastic; Short=OEE2; AltName: Full=23 kDa subunit of oxygen evolving system of photosystem II; AltName: Full=23 kDa thylakoid membrane protein; AltName: Full=OEC 23 kDa subunit; Flags: Precursor;	M5WUX4_PRUPE RecName: Full=PsbP domain-containing protein {ECO:0000259|Pfam:PF01789};	--	GO:0009535,chloroplast thylakoid membrane; GO:0019898,extrinsic component of membrane; GO:0009654,photosystem II oxygen evolving complex; GO:0005509,calcium ion binding; GO:0015979,photosynthesis; GO:0003674,molecular_function; GO:0005488,binding; GO:0043167,ion binding; GO:0043169,cation binding; GO:0046872,metal ion binding; GO:0008150,biological_process; GO:0008152,metabolic process; GO:000998…
jg11269	K20721 reticulon-1 | (RefSeq) reticulon-like protein B1 (A)	reticulon-like protein B8 [Rosa chinensis]	RTNLH_ARATH RecName: Full=Reticulon-like protein B8; Short=AtRTNLB8;	A0A2P6S0F3_ROSCH RecName: Full=Reticulon-like protein {ECO:0000256|RuleBase:RU363132};	Reticulon	GO:0005829,cytosol; GO:0005789,endoplasmic reticulum membrane; GO:0016021,integral component of membrane; GO:0005739,mitochondrion; GO:0009617,response to bacterium; GO:0008150,biological_process; GO:0009605,response to external stimulus; GO:0009607,response to biotic stimulus; GO:0043207,response to external biotic stimulus; GO:0044419,biological process involved in interspecies interaction betw…
jg11273	--	uncharacterized protein LOC112170820 [Rosa chinensis]	--	A0A2P6RFF7_ROSCH SubName: Full=Putative ribonuclease H-like domain, reverse transcriptase zinc-binding domain-containing protein {ECO:0000313|EMBL:PRQ45142.1};	FOG: Reverse transcriptase	GO:0003676,nucleic acid binding; GO:0003964,RNA-directed DNA polymerase activity; GO:0004523,RNA-DNA hybrid ribonuclease activity; GO:0003674,molecular_function; GO:0005488,binding; GO:0097159,organic cyclic compound binding; GO:1901363,heterocyclic compound binding; GO:0003824,catalytic activity; GO:0016740,transferase activity; GO:0016772,transferase activity, transferring phosphorus-containing…
jg11274	K21843 tetratricopeptide repeat protein 7 | (RefSeq) protein NPG1 (A)	protein NPG1 [Rosa chinensis]	NPG1_ARATH RecName: Full=Protein NPG1 {ECO:0000303|PubMed:12928497}; AltName: Full=NO POLLEN GERMINATION 1 {ECO:0000303|PubMed:12928497};	A0A2P6S0F9_ROSCH SubName: Full=Putative 43kDa postsynaptic protein {ECO:0000313|EMBL:PRQ52170.1};	Predicted calmodulin-binding protein	GO:0031234,extrinsic component of cytoplasmic side of plasma membrane; GO:0005886,plasma membrane; GO:0005516,calmodulin binding; GO:0009555,pollen development; GO:0009846,pollen germination; GO:0003674,molecular_function; GO:0005488,binding; GO:0005515,protein binding; GO:0007275,multicellular organism development; GO:0008150,biological_process; GO:0032501,multicellular organismal process; GO:00…
jg11275	--	pentatricopeptide repeat-containing protein At3g59040 [Rosa chinensis]	PP287_ARATH RecName: Full=Pentatricopeptide repeat-containing protein At3g59040;	A0A2P6S0G8_ROSCH SubName: Full=Putative tetratricopeptide-like helical domain-containing protein {ECO:0000313|EMBL:PRQ52171.1};	FOG: PPR repeat	--
jg11276	K03327 multidrug resistance protein, MATE family | (RefSeq) protein DETOXIFICATION 41 (A)	protein TRANSPARENT TESTA 12-like [Pyrus ussuriensis x Pyrus communis]	DTX41_ARATH RecName: Full=Protein DETOXIFICATION 41 {ECO:0000303|PubMed:11739388}; Short=AtDTX41 {ECO:0000303|PubMed:11739388}; AltName: Full=Multidrug and toxic compound extrusion protein 41 {ECO:0000305}; Short=MATE protein 41 {ECO:0000305}; AltName: Full=Protein TANNIN-DEFICIENT SEED 3 {ECO:0000303|PubMed:12376625, ECO:0000303|PubMed:24903359}; AltName: Full=Protein TRANSPARENT TESTA 12 {ECO:0…	A0A5N5GDV9_9ROSA RecName: Full=Protein DETOXIFICATION {ECO:0000256|RuleBase:RU004914}; AltName: Full=Multidrug and toxic compound extrusion protein {ECO:0000256|RuleBase:RU004914};	Uncharacterized membrane protein, predicted efflux pump	GO:0016021,integral component of membrane; GO:0016020,membrane; GO:0009705,plant-type vacuole membrane; GO:0005774,vacuolar membrane; GO:0015299,solute:proton antiporter activity; GO:0022857,transmembrane transporter activity; GO:0042910,xenobiotic transmembrane transporter activity; GO:0009813,flavonoid biosynthetic process; GO:0010231,maintenance of seed dormancy; GO:0010023,proanthocyanidin bi…
jg11282	K15030 translation initiation factor 3 subunit M | (RefSeq) eukaryotic translation initiation factor 3 subunit M-like (A)	probable mediator of RNA polymerase II transcription subunit 26b [Rosa chinensis]	MD26B_ARATH RecName: Full=Probable mediator of RNA polymerase II transcription subunit 26b;	A0A2P6RZY0_ROSCH SubName: Full=Putative transcription regulator IWS1 family {ECO:0000313|EMBL:PRQ51975.1};	--	GO:0005634,nucleus; GO:0003746,translation elongation factor activity; GO:0003674,molecular_function; GO:0003676,nucleic acid binding; GO:0005488,binding; GO:0008135,translation factor activity, RNA binding; GO:0045182,translation regulator activity; GO:0090079,translation regulator activity, nucleic acid binding; GO:0097159,organic cyclic compound binding; GO:1901363,heterocyclic compound bindin…
jg11284	K04733 interleukin-1 receptor-associated kinase 4 [EC:2.7.11.1] | (RefSeq) G-type lectin S-receptor-like serine/threonine-protein kinase RKS1 (A)	probable LRR receptor-like serine/threonine-protein kinase At1g07650 [Rosa chinensis]	Y1765_ARATH RecName: Full=Probable LRR receptor-like serine/threonine-protein kinase At1g07650; EC=2.7.11.1; Flags: Precursor;	A0A2P6RZW7_ROSCH RecName: Full=Protein kinase domain-containing protein {ECO:0000259|PROSITE:PS50011};	--	GO:0016021,integral component of membrane; GO:0005886,plasma membrane; GO:0005524,ATP binding; GO:0106310,protein serine kinase activity; GO:0004674,protein serine/threonine kinase activity; GO:0006468,protein phosphorylation; GO:0000166,nucleotide binding; GO:0003674,molecular_function; GO:0005488,binding; GO:0017076,purine nucleotide binding; GO:0030554,adenyl nucleotide binding; GO:0032553,rib…
jg11288	K02433 aspartyl-tRNA(Asn)/glutamyl-tRNA(Gln) amidotransferase subunit A [EC:6.3.5.6 6.3.5.7] | (RefSeq) glutamyl-tRNA(Gln) amidotransferase subunit A, chloroplastic/mitochondrial (A)	glutamyl-tRNA(Gln) amidotransferase subunit A, chloroplastic/mitochondrial [Rosa chinensis]	GATA_VITVI RecName: Full=Glutamyl-tRNA(Gln) amidotransferase subunit A, chloroplastic/mitochondrial {ECO:0000255|HAMAP-Rule:MF_03150}; Short=Glu-AdT subunit A {ECO:0000255|HAMAP-Rule:MF_03150}; EC=6.3.5.7 {ECO:0000255|HAMAP-Rule:MF_03150};	A0A2P6RZZ5_ROSCH RecName: Full=Glutamyl-tRNA(Gln) amidotransferase subunit A, chloroplastic/mitochondrial {ECO:0000256|HAMAP-Rule:MF_03150}; Short=Glu-AdT subunit A {ECO:0000256|HAMAP-Rule:MF_03150}; EC=6.3.5.7 {ECO:0000256|HAMAP-Rule:MF_03150};	Amidases	GO:0009570,chloroplast stroma; GO:0030956,glutamyl-tRNA(Gln) amidotransferase complex; GO:0005739,mitochondrion; GO:0005524,ATP binding; GO:0050567,glutaminyl-tRNA synthase (glutamine-hydrolyzing) activity; GO:0016811,hydrolase activity, acting on carbon-nitrogen (but not peptide) bonds, in linear amides; GO:0070681,glutaminyl-tRNAGln biosynthesis via transamidation; GO:0032543,mitochondrial tran…
jg11290	K02149 V-type H+-transporting ATPase subunit D | (RefSeq) V-type proton ATPase subunit D (A)	V-type proton ATPase subunit D [Rosa chinensis]	VATD_ARATH RecName: Full=V-type proton ATPase subunit D; Short=V-ATPase subunit D; AltName: Full=Vacuolar H(+)-ATPase subunit D; AltName: Full=Vacuolar proton pump subunit D;	A0A2P6S008_ROSCH SubName: Full=Putative H(+)-transporting two-sector ATPase {ECO:0000313|EMBL:PRQ52005.1}; EC=3.6.3.14 {ECO:0000313|EMBL:PRQ52005.1};	Vacuolar H+-ATPase V1 sector, subunit D	GO:0005829,cytosol; GO:0005794,Golgi apparatus; GO:0000325,plant-type vacuole; GO:0005886,plasma membrane; GO:0033176,proton-transporting V-type ATPase complex; GO:0005774,vacuolar membrane; GO:0005773,vacuole; GO:0046961,proton-transporting ATPase activity, rotational mechanism; GO:0003674,molecular_function; GO:0005215,transporter activity; GO:0008324,cation transmembrane transporter activity; …
jg11291	K01647 citrate synthase [EC:2.3.3.1] | (RefSeq) citrate synthase, glyoxysomal (A)	citrate synthase, glyoxysomal [Rosa chinensis]	CYSZ_CUCMA RecName: Full=Citrate synthase, glyoxysomal; EC=2.3.3.16; AltName: Full=GCS; Flags: Precursor;	A0A2P6S031_ROSCH RecName: Full=Citrate synthase {ECO:0000256|RuleBase:RU000441};	Citrate synthase	GO:0009514,glyoxysome; GO:0036440,citrate synthase activity; GO:0006097,glyoxylate cycle; GO:0006099,tricarboxylic acid cycle; GO:0003674,molecular_function; GO:0003824,catalytic activity; GO:0016740,transferase activity; GO:0016746,acyltransferase activity; GO:0046912,acyltransferase activity, acyl groups converted into alkyl on transfer; GO:0005975,carbohydrate metabolic process; GO:0006081,cel…
jg11292	K00591 polyprenyldihydroxybenzoate methyltransferase / 3-demethylubiquinol 3-O-methyltransferase [EC:2.1.1.114 2.1.1.64] | (RefSeq) ubiquinone biosynthesis O-methyltransferase, mitochondrial (A)	ubiquinone biosynthesis O-methyltransferase, mitochondrial [Rosa chinensis]	COQ3_ARATH RecName: Full=Ubiquinone biosynthesis O-methyltransferase, mitochondrial {ECO:0000255|HAMAP-Rule:MF_03190}; AltName: Full=3-demethylubiquinol 3-O-methyltransferase {ECO:0000255|HAMAP-Rule:MF_03190}; EC=2.1.1.64 {ECO:0000255|HAMAP-Rule:MF_03190}; AltName: Full=EMBRYO DEFECTIVE 3002; AltName: Full=Polyprenyldihydroxybenzoate methyltransferase {ECO:0000255|HAMAP-Rule:MF_03190}; EC=2.1.1.1…	A0A2P6R4Q6_ROSCH RecName: Full=Ubiquinone biosynthesis O-methyltransferase, mitochondrial {ECO:0000256|HAMAP-Rule:MF_03190}; AltName: Full=3-demethylubiquinol 3-O-methyltransferase {ECO:0000256|HAMAP-Rule:MF_03190}; EC=2.1.1.64 {ECO:0000256|HAMAP-Rule:MF_03190}; AltName: Full=Polyprenyldihydroxybenzoate methyltransferase {ECO:0000256|HAMAP-Rule:MF_03190}; EC=2.1.1.114 {ECO:0000256|HAMAP-Rule:MF_0…	Methyltransferases	GO:0031314,extrinsic component of mitochondrial inner membrane; GO:0005740,mitochondrial envelope; GO:0005739,mitochondrion; GO:0008425,2-polyprenyl-6-methoxy-1,4-benzoquinone methyltransferase activity; GO:0010420,3,4-dihydroxy-5-polyprenylbenzoic acid O-methyltransferase activity; GO:0008689,3-demethylubiquinone-9 3-O-methyltransferase activity; GO:0004395,hexaprenyldihydroxybenzoate methyltran…
jg11294	K00591 polyprenyldihydroxybenzoate methyltransferase / 3-demethylubiquinol 3-O-methyltransferase [EC:2.1.1.114 2.1.1.64] | (RefSeq) ubiquinone biosynthesis O-methyltransferase, mitochondrial (A)	ubiquinone biosynthesis O-methyltransferase, mitochondrial [Rosa chinensis]	COQ3_ARATH RecName: Full=Ubiquinone biosynthesis O-methyltransferase, mitochondrial {ECO:0000255|HAMAP-Rule:MF_03190}; AltName: Full=3-demethylubiquinol 3-O-methyltransferase {ECO:0000255|HAMAP-Rule:MF_03190}; EC=2.1.1.64 {ECO:0000255|HAMAP-Rule:MF_03190}; AltName: Full=EMBRYO DEFECTIVE 3002; AltName: Full=Polyprenyldihydroxybenzoate methyltransferase {ECO:0000255|HAMAP-Rule:MF_03190}; EC=2.1.1.1…	A0A2P6RZZ4_ROSCH RecName: Full=Ubiquinone biosynthesis O-methyltransferase, mitochondrial {ECO:0000256|HAMAP-Rule:MF_03190}; AltName: Full=3-demethylubiquinol 3-O-methyltransferase {ECO:0000256|HAMAP-Rule:MF_03190}; EC=2.1.1.64 {ECO:0000256|HAMAP-Rule:MF_03190}; AltName: Full=Polyprenyldihydroxybenzoate methyltransferase {ECO:0000256|HAMAP-Rule:MF_03190}; EC=2.1.1.114 {ECO:0000256|HAMAP-Rule:MF_0…	Methyltransferases	GO:0031314,extrinsic component of mitochondrial inner membrane; GO:0005740,mitochondrial envelope; GO:0005739,mitochondrion; GO:0008425,2-polyprenyl-6-methoxy-1,4-benzoquinone methyltransferase activity; GO:0010420,3,4-dihydroxy-5-polyprenylbenzoic acid O-methyltransferase activity; GO:0008689,3-demethylubiquinone-9 3-O-methyltransferase activity; GO:0004395,hexaprenyldihydroxybenzoate methyltran…
jg113	K00434 L-ascorbate peroxidase [EC:1.11.1.11] | (RefSeq) L-ascorbate peroxidase 3, peroxisomal (A)	ascorbate peroxidase 3 [Rosa hybrid cultivar]	APX3_ARATH RecName: Full=L-ascorbate peroxidase 3; Short=AtAPx03; EC=1.11.1.11;	A0A2I6PN18_ROSHC RecName: Full=L-ascorbate peroxidase {ECO:0000256|ARBA:ARBA00012940}; EC=1.11.1.11 {ECO:0000256|ARBA:ARBA00012940};	--	GO:0009507,chloroplast; GO:0009941,chloroplast envelope; GO:0046861,glyoxysomal membrane; GO:0016021,integral component of membrane; GO:0005739,mitochondrion; GO:0005778,peroxisomal membrane; GO:0005777,peroxisome; GO:0000325,plant-type vacuole; GO:0005886,plasma membrane; GO:0009506,plasmodesma; GO:0009536,plastid; GO:0005773,vacuole; GO:0020037,heme binding; GO:0016688,L-ascorbate peroxidase ac…
jg11304	K06272 integrin-linked kinase [EC:2.7.11.1] | (RefSeq) integrin-linked protein kinase 1 (A)	integrin-linked protein kinase 1 [Rosa chinensis]	ILK1_ARATH RecName: Full=Integrin-linked protein kinase 1 {ECO:0000303|PubMed:27208244}; EC=2.7.11.1 {ECO:0000269|PubMed:27208244}; AltName: Full=Ankyrin protein kinase 1 {ECO:0000303|PubMed:12650621};	A0A6J5WWA1_PRUAR RecName: Full=Protein kinase domain-containing protein {ECO:0000259|PROSITE:PS50011};	Tyrosine kinase specific for activated (GTP-bound) p21cdc42Hs	GO:0009898,cytoplasmic side of plasma membrane; GO:0005783,endoplasmic reticulum; GO:0005789,endoplasmic reticulum membrane; GO:0005524,ATP binding; GO:0004672,protein kinase activity; GO:0106310,protein serine kinase activity; GO:0004674,protein serine/threonine kinase activity; GO:0004712,protein serine/threonine/tyrosine kinase activity; GO:0045087,innate immune response; GO:0046777,protein au…
jg11305	K03327 multidrug resistance protein, MATE family | (RefSeq) protein TRANSPARENT TESTA 12-like (A)	PREDICTED: protein TRANSPARENT TESTA 12-like [Fragaria vesca subsp. vesca]	DTX41_ARATH RecName: Full=Protein DETOXIFICATION 41 {ECO:0000303|PubMed:11739388}; Short=AtDTX41 {ECO:0000303|PubMed:11739388}; AltName: Full=Multidrug and toxic compound extrusion protein 41 {ECO:0000305}; Short=MATE protein 41 {ECO:0000305}; AltName: Full=Protein TANNIN-DEFICIENT SEED 3 {ECO:0000303|PubMed:12376625, ECO:0000303|PubMed:24903359}; AltName: Full=Protein TRANSPARENT TESTA 12 {ECO:0…	A0A5N5GDV9_9ROSA RecName: Full=Protein DETOXIFICATION {ECO:0000256|RuleBase:RU004914}; AltName: Full=Multidrug and toxic compound extrusion protein {ECO:0000256|RuleBase:RU004914};	Uncharacterized membrane protein, predicted efflux pump	GO:0016021,integral component of membrane; GO:0016020,membrane; GO:0009705,plant-type vacuole membrane; GO:0005774,vacuolar membrane; GO:0015299,solute:proton antiporter activity; GO:0022857,transmembrane transporter activity; GO:0042910,xenobiotic transmembrane transporter activity; GO:0009813,flavonoid biosynthetic process; GO:0010231,maintenance of seed dormancy; GO:0010023,proanthocyanidin bi…
jg11306	K15255 ATP-dependent DNA helicase PIF1 [EC:5.6.2.3] | (RefSeq) ATP-dependent DNA helicase PIF1 (A)	ATP-dependent DNA helicase PIF1-like [Potentilla anserina]	--	A0A251Q1C1_PRUPE RecName: Full=ATP-dependent DNA helicase {ECO:0000256|RuleBase:RU363044}; EC=3.6.4.12 {ECO:0000256|RuleBase:RU363044};	DNA helicase PIF1/RRM3	GO:0005657,replication fork; GO:0005524,ATP binding; GO:0016887,ATP hydrolysis activity; GO:0003678,DNA helicase activity; GO:0032508,DNA duplex unwinding; GO:0006310,DNA recombination; GO:0006281,DNA repair; GO:0006260,DNA replication; GO:0000723,telomere maintenance; GO:0000166,nucleotide binding; GO:0003674,molecular_function; GO:0005488,binding; GO:0017076,purine nucleotide binding; GO:003055…
jg11312	K26548 MFS transporter, POT/PTR family, nitrate transporter | (RefSeq) protein NRT1/ PTR FAMILY 4.2-like (A)	zinc finger BED domain-containing protein RICESLEEPER 1 [Rosa chinensis]	RSLE2_ORYSJ RecName: Full=Zinc finger BED domain-containing protein RICESLEEPER 2; AltName: Full=Transposase-like protein RICESLEEPER 2;	A0A2P6RZZ8_ROSCH SubName: Full=Putative transcription factor/ chromatin remodeling BED-type(Zn) family {ECO:0000313|EMBL:PRQ52024.1};	Tam3-transposase (Ac family)	GO:0005634,nucleus; GO:0003677,DNA binding; GO:0046872,metal ion binding; GO:0046983,protein dimerization activity; GO:0009791,post-embryonic development; GO:0003674,molecular_function; GO:0003676,nucleic acid binding; GO:0005488,binding; GO:0097159,organic cyclic compound binding; GO:1901363,heterocyclic compound binding; GO:0043167,ion binding; GO:0043169,cation binding; GO:0005515,protein bind…
jg11314	K20867 galacturonosyltransferase 12/13/14/15 [EC:2.4.1.-] | (RefSeq) probable galacturonosyltransferase 15 (A)	PREDICTED: probable galacturonosyltransferase 15 isoform X2 [Fragaria vesca subsp. vesca]	GAUTF_ARATH RecName: Full=Probable galacturonosyltransferase 15; EC=2.4.1.-;	A0A2P6S051_ROSCH RecName: Full=Hexosyltransferase {ECO:0000256|RuleBase:RU362027}; EC=2.4.1.- {ECO:0000256|RuleBase:RU362027};	--	GO:0000139,Golgi membrane; GO:0016021,integral component of membrane; GO:0047262,polygalacturonate 4-alpha-galacturonosyltransferase activity; GO:0071555,cell wall organization; GO:0045489,pectin biosynthetic process; GO:0003674,molecular_function; GO:0003824,catalytic activity; GO:0008194,UDP-glycosyltransferase activity; GO:0016740,transferase activity; GO:0016757,glycosyltransferase activity; …
jg1132	K15015 solute carrier family 32 (vesicular inhibitory amino acid transporter) | (RefSeq) uncharacterized protein LOC107609646 isoform X1 (A)	PREDICTED: uncharacterized protein LOC101299784 [Fragaria vesca subsp. vesca]	IQM3_ARATH RecName: Full=IQ domain-containing protein IQM3 {ECO:0000305}; AltName: Full=IQ motif-containing protein 3 {ECO:0000303|Ref.4};	A0A2P6RBN1_ROSCH SubName: Full=Putative IQ motif, EF-hand binding protein {ECO:0000313|EMBL:PRQ43833.1};	--	GO:0005737,cytoplasm; GO:0005634,nucleus; GO:0005575,cellular_component; GO:0005622,intracellular anatomical structure; GO:0110165,cellular anatomical entity; GO:0043226,organelle; GO:0043227,membrane-bounded organelle; GO:0043229,intracellular organelle; GO:0043231,intracellular membrane-bounded organelle
jg11320	--	protodermal factor 1 [Rosa chinensis]	PDF1_ARATH RecName: Full=Protodermal factor 1; Flags: Precursor;	A0A2P6S022_ROSCH SubName: Full=Uncharacterized protein {ECO:0000313|EMBL:PRQ52038.1};	--	GO:0005576,extracellular region; GO:0005575,cellular_component; GO:0110165,cellular anatomical entity
jg11325	K01094 phosphatidylglycerophosphatase GEP4 [EC:3.1.3.27] | (RefSeq) phosphatidylglycerophosphate phosphatase 1, chloroplastic/mitochondrial isoform X2 (A)	phosphatidylglycerophosphate phosphatase 1, chloroplastic/mitochondrial isoform X2 [Rosa chinensis]	PGPP1_ARATH RecName: Full=Phosphatidylglycerophosphate phosphatase 1, chloroplastic/mitochondrial {ECO:0000303|PubMed:27541283, ECO:0000303|PubMed:27614107}; Short=AtPGPP1 {ECO:0000303|PubMed:27541283, ECO:0000303|PubMed:27614107}; Short=PGP phosphatase 1 {ECO:0000303|PubMed:27541283, ECO:0000303|PubMed:27614107}; EC=3.1.3.27 {ECO:0000269|PubMed:27541283, ECO:0000269|PubMed:27614107}; Flags: Prec…	A0A2P6S086_ROSCH SubName: Full=Putative phosphatidylglycerophosphatase {ECO:0000313|EMBL:PRQ52056.1}; EC=3.1.3.27 {ECO:0000313|EMBL:PRQ52056.1};	Predicted hydrolase (HAD superfamily)	GO:0009507,chloroplast; GO:0005739,mitochondrion; GO:0016791,phosphatase activity; GO:0008962,phosphatidylglycerophosphatase activity; GO:0009658,chloroplast organization; GO:0046486,glycerolipid metabolic process; GO:0008610,lipid biosynthetic process; GO:0006655,phosphatidylglycerol biosynthetic process; GO:0046839,phospholipid dephosphorylation; GO:0015979,photosynthesis; GO:0048364,root devel…
jg11326	K03253 translation initiation factor 3 subunit B | (RefSeq) eukaryotic translation initiation factor 3 subunit B-like (A)	eukaryotic translation initiation factor 3 subunit B-like [Prunus avium]	EIF3B_TOBAC RecName: Full=Eukaryotic translation initiation factor 3 subunit B {ECO:0000255|HAMAP-Rule:MF_03001}; Short=eIF3b {ECO:0000255|HAMAP-Rule:MF_03001}; AltName: Full=eIF-3-eta {ECO:0000255|HAMAP-Rule:MF_03001}; AltName: Full=eIF3 p110 {ECO:0000255|HAMAP-Rule:MF_03001};	A0A6P5SXP9_PRUAV RecName: Full=Eukaryotic translation initiation factor 3 subunit B {ECO:0000256|HAMAP-Rule:MF_03001, ECO:0000256|PIRNR:PIRNR036424}; Short=eIF3b {ECO:0000256|HAMAP-Rule:MF_03001, ECO:0000256|PIRNR:PIRNR036424}; AltName: Full=eIF-3-eta {ECO:0000256|HAMAP-Rule:MF_03001}; AltName: Full=eIF3 p110 {ECO:0000256|HAMAP-Rule:MF_03001};	Translation initiation factor 3, subunit b (eIF-3b)	GO:0016282,eukaryotic 43S preinitiation complex; GO:0033290,eukaryotic 48S preinitiation complex; GO:0005852,eukaryotic translation initiation factor 3 complex; GO:0003723,RNA binding; GO:0003743,translation initiation factor activity; GO:0031369,translation initiation factor binding; GO:0001732,formation of cytoplasmic translation initiation complex; GO:0006413,translational initiation; GO:00036…
jg11327	K08235 xyloglucan:xyloglucosyl transferase [EC:2.4.1.207] | (RefSeq) xyloglucan endotransglucosylase/hydrolase 2 (A)	xyloglucan endotransglucosylase/hydrolase 2 [Rosa chinensis]	XTH1_DIOKA RecName: Full=Xyloglucan endotransglucosylase protein 1 {ECO:0000305}; Short=XET protein 1 {ECO:0000305}; EC=2.4.1.207 {ECO:0000255|RuleBase:RU361120, ECO:0000269|PubMed:25849978}; AltName: Full=DkXTH1 {ECO:0000303|PubMed:23265513, ECO:0000303|PubMed:25849978, ECO:0000303|PubMed:28155115}; AltName: Full=Xyloglucan endotransglucosylase/hydrolase protein 1 {ECO:0000305}; Short=XTH protei…	A0A2P6S041_ROSCH RecName: Full=Xyloglucan endotransglucosylase/hydrolase {ECO:0000256|RuleBase:RU361120}; EC=2.4.1.207 {ECO:0000256|RuleBase:RU361120};	--	GO:0048046,apoplast; GO:0004553,hydrolase activity, hydrolyzing O-glycosyl compounds; GO:0016762,xyloglucan:xyloglucosyl transferase activity; GO:0042546,cell wall biogenesis; GO:0071555,cell wall organization; GO:0009835,fruit ripening; GO:0010411,xyloglucan metabolic process; GO:0003674,molecular_function; GO:0003824,catalytic activity; GO:0016787,hydrolase activity; GO:0016798,hydrolase activi…
jg11334	K14775 ribosome biogenesis protein UTP30 | (RefSeq) ribosomal L1 domain-containing protein 1 (A)	ribosomal L1 domain-containing protein 1 [Rosa chinensis]	R10A1_ARATH RecName: Full=60S ribosomal protein L10a-1;	A0A2P6S094_ROSCH SubName: Full=Putative ribosomal protein L1 {ECO:0000313|EMBL:PRQ52066.1};	Uncharacterized conserved protein	GO:0022625,cytosolic large ribosomal subunit; GO:0022626,cytosolic ribosome; GO:0005576,extracellular region; GO:0009506,plasmodesma; GO:0042788,polysomal ribosome; GO:0003723,RNA binding; GO:0003735,structural constituent of ribosome; GO:0000470,maturation of LSU-rRNA; GO:0006412,translation; GO:0003674,molecular_function; GO:0003676,nucleic acid binding; GO:0005488,binding; GO:0097159,organic c…
jg11335	--	uncharacterized protein LOC112190077 [Rosa chinensis]	--	A0A2P6S053_ROSCH SubName: Full=Uncharacterized protein {ECO:0000313|EMBL:PRQ52067.1};	--	--
jg11339	K17579 protein phosphatase 1 regulatory subunit 42 | (RefSeq) hypothetical protein (A)	PREDICTED: protein MEI2-like 2 [Fragaria vesca subsp. vesca]	OML2_ORYSJ RecName: Full=Protein MEI2-like 2; Short=OML2; AltName: Full=MEI2-like protein 2;	A0A2P6S071_ROSCH SubName: Full=Putative RNA recognition motif 2, nucleotide-binding alpha-beta plait domain-containing protein {ECO:0000313|EMBL:PRQ52071.1};	Protein Mei2, essential for commitment to meiosis, and related proteins	GO:0016607,nuclear speck; GO:0003723,RNA binding; GO:0000398,mRNA splicing, via spliceosome; GO:0003674,molecular_function; GO:0003676,nucleic acid binding; GO:0005488,binding; GO:0097159,organic cyclic compound binding; GO:1901363,heterocyclic compound binding; GO:0000375,RNA splicing, via transesterification reactions; GO:0000377,RNA splicing, via transesterification reactions with bulged adeno…
jg1134	--	uncharacterized protein LOC112191428 isoform X1 [Rosa chinensis]	--	A0A2P6RBM3_ROSCH SubName: Full=Putative transcription factor bZIP family {ECO:0000313|EMBL:PRQ43835.1};	--	GO:0005634,nucleus; GO:0003700,DNA-binding transcription factor activity; GO:0043565,sequence-specific DNA binding; GO:0009414,response to water deprivation; GO:0003674,molecular_function; GO:0140110,transcription regulator activity; GO:0003676,nucleic acid binding; GO:0003677,DNA binding; GO:0005488,binding; GO:0097159,organic cyclic compound binding; GO:1901363,heterocyclic compound binding; GO…
jg11340	K20308 trafficking protein particle complex subunit 11 | (RefSeq) trafficking protein particle complex subunit 11 (A)	ribose-phosphate pyrophosphokinase 4 [Rosa chinensis]	KPRS4_SPIOL RecName: Full=Ribose-phosphate pyrophosphokinase 4; EC=2.7.6.1; AltName: Full=Phosphoribosyl pyrophosphate synthase 4;	A0A2P6S068_ROSCH SubName: Full=Putative ribose-phosphate diphosphokinase {ECO:0000313|EMBL:PRQ52072.1}; EC=2.7.6.1 {ECO:0000313|EMBL:PRQ52072.1};	Ribose-phosphate pyrophosphokinase	GO:0005737,cytoplasm; GO:0005524,ATP binding; GO:0016301,kinase activity; GO:0000287,magnesium ion binding; GO:0004749,ribose phosphate diphosphokinase activity; GO:0009165,nucleotide biosynthetic process; GO:0016310,phosphorylation; GO:0000166,nucleotide binding; GO:0003674,molecular_function; GO:0005488,binding; GO:0017076,purine nucleotide binding; GO:0030554,adenyl nucleotide binding; GO:0032…
jg11343	K19891 glucan endo-1,3-beta-glucosidase 1/2/3 [EC:3.2.1.39] | (RefSeq) glucan endo-1,3-beta-glucosidase 1-like (A)	glucan endo-1,3-beta-glucosidase 1 [Rosa chinensis]	E131_ARATH RecName: Full=Glucan endo-1,3-beta-glucosidase 1; EC=3.2.1.39; AltName: Full=(1->3)-beta-glucan endohydrolase 1; Short=(1->3)-beta-glucanase 1; AltName: Full=Beta-1,3-endoglucanase 1; Short=Beta-1,3-glucanase 1; Flags: Precursor;	A0A2P6S062_ROSCH SubName: Full=Putative glucan endo-1,3-beta-D-glucosidase {ECO:0000313|EMBL:PRQ52077.1}; EC=3.2.1.39 {ECO:0000313|EMBL:PRQ52077.1};	--	GO:0046658,anchored component of plasma membrane; GO:0005576,extracellular region; GO:0042973,glucan endo-1,3-beta-D-glucosidase activity; GO:0005975,carbohydrate metabolic process; GO:0006952,defense response; GO:0003674,molecular_function; GO:0003824,catalytic activity; GO:0004553,hydrolase activity, hydrolyzing O-glycosyl compounds; GO:0008422,beta-glucosidase activity; GO:0015926,glucosidase …
jg11347	--	hypothetical protein GBA52_010899 [Prunus armeniaca]	--	A0A5E4GHE1_PRUDU SubName: Full=PREDICTED: zinc {ECO:0000313|EMBL:VVA38938.1};	--	GO:0016021,integral component of membrane; GO:0046873,metal ion transmembrane transporter activity; GO:0015693,magnesium ion transport; GO:0003674,molecular_function; GO:0005215,transporter activity; GO:0008324,cation transmembrane transporter activity; GO:0015075,ion transmembrane transporter activity; GO:0015318,inorganic molecular entity transmembrane transporter activity; GO:0022857,transmemb…
jg11348	K05389 potassium channel subfamily K, other eukaryote | (RefSeq) two-pore potassium channel 3 (A)	two-pore potassium channel 3 [Rosa chinensis]	KCO2_ARATH RecName: Full=Two-pore potassium channel 2; Short=AtTPK2; AltName: Full=Calcium-activated outward-rectifying potassium channel 2; Short=AtKCO2;	A0A2P6S0A3_ROSCH SubName: Full=Putative Two pore domain potassium channel, EF-hand domain pair {ECO:0000313|EMBL:PRQ52083.1};	Tandem pore domain K+ channel	GO:0005887,integral component of plasma membrane; GO:0009705,plant-type vacuole membrane; GO:0046872,metal ion binding; GO:0015271,outward rectifier potassium channel activity; GO:0022841,potassium ion leak channel activity; GO:0071805,potassium ion transmembrane transport; GO:0030322,stabilization of membrane potential; GO:0003674,molecular_function; GO:0005488,binding; GO:0043167,ion binding; G…
jg11349	--	PREDICTED: uncharacterized protein LOC101308195 [Fragaria vesca subsp. vesca]	--	A0A2P6S072_ROSCH SubName: Full=Uncharacterized protein {ECO:0000313|EMBL:PRQ52084.1};	--	GO:0009507,chloroplast; GO:0005575,cellular_component; GO:0005622,intracellular anatomical structure; GO:0005737,cytoplasm; GO:0009536,plastid; GO:0043226,organelle; GO:0043227,membrane-bounded organelle; GO:0043229,intracellular organelle; GO:0043231,intracellular membrane-bounded organelle; GO:0110165,cellular anatomical entity
jg11350	K12835 ATP-dependent RNA helicase DDX42 [EC:3.6.4.13] | (RefSeq) DEAD-box ATP-dependent RNA helicase 24 isoform X1 (A)	WRKY transcription factor 71 [Rosa chinensis]	WRK71_ARATH RecName: Full=WRKY transcription factor 71; AltName: Full=WRKY DNA-binding protein 71;	A0A2P6S085_ROSCH SubName: Full=Putative transcription factor WRKY family {ECO:0000313|EMBL:PRQ52085.1};	--	GO:0005634,nucleus; GO:0003700,DNA-binding transcription factor activity; GO:1990837,sequence-specific double-stranded DNA binding; GO:0045893,positive regulation of DNA-templated transcription; GO:0010228,vegetative to reproductive phase transition of meristem; GO:0003674,molecular_function; GO:0140110,transcription regulator activity; GO:0003676,nucleic acid binding; GO:0003677,DNA binding; GO:…
jg11351	K04733 interleukin-1 receptor-associated kinase 4 [EC:2.7.11.1] | (RefSeq) proline-rich receptor-like protein kinase PERK12 (A)	probable receptor-like protein kinase At2g42960 [Rosa chinensis]	Y2296_ARATH RecName: Full=Probable receptor-like protein kinase At2g42960; EC=2.7.11.1;	A0A2P6S0B0_ROSCH RecName: Full=Protein kinase domain-containing protein {ECO:0000259|PROSITE:PS50011};	Serine/threonine protein kinase	GO:0005829,cytosol; GO:0016021,integral component of membrane; GO:0005524,ATP binding; GO:0106310,protein serine kinase activity; GO:0004674,protein serine/threonine kinase activity; GO:0006468,protein phosphorylation; GO:0000166,nucleotide binding; GO:0003674,molecular_function; GO:0005488,binding; GO:0017076,purine nucleotide binding; GO:0030554,adenyl nucleotide binding; GO:0032553,ribonucleot…
jg11354	--	uncharacterized protein LOC112187889 [Rosa chinensis]	--	A0A2P6S082_ROSCH SubName: Full=Uncharacterized protein {ECO:0000313|EMBL:PRQ52089.1};	--	GO:0005634,nucleus; GO:0003700,DNA-binding transcription factor activity; GO:0003674,molecular_function; GO:0140110,transcription regulator activity; GO:0005575,cellular_component; GO:0005622,intracellular anatomical structure; GO:0043226,organelle; GO:0043227,membrane-bounded organelle; GO:0043229,intracellular organelle; GO:0043231,intracellular membrane-bounded organelle; GO:0110165,cellular a…
jg11355	K11000 callose synthase [EC:2.4.1.-] | (RefSeq) callose synthase 7 isoform X1 (A)	callose synthase 7 isoform X1 [Rosa chinensis]	CALS7_ARATH RecName: Full=Callose synthase 7; EC=2.4.1.34; AltName: Full=1,3-beta-glucan synthase; AltName: Full=Protein GLUCAN SYNTHASE-LIKE 7;	A0A2P6S080_ROSCH RecName: Full=1,3-beta-glucan synthase {ECO:0000256|ARBA:ARBA00012589}; EC=2.4.1.34 {ECO:0000256|ARBA:ARBA00012589}; AltName: Full=1,3-beta-glucan synthase {ECO:0000256|ARBA:ARBA00032165};	1,3-beta-glucan synthase/callose synthase catalytic subunit	GO:0000148,1,3-beta-D-glucan synthase complex; GO:0016021,integral component of membrane; GO:0005886,plasma membrane; GO:0003843,1,3-beta-D-glucan synthase activity; GO:0046527,glucosyltransferase activity; GO:0006075,(1->3)-beta-D-glucan biosynthetic process; GO:0080165,callose deposition in phloem sieve plate; GO:0071555,cell wall organization; GO:0010233,phloem transport; GO:0008360,regulation…
jg11357	K00232 acyl-CoA oxidase [EC:1.3.3.6] | (RefSeq) putative peroxisomal acyl-coenzyme A oxidase 1.2 (A)	PREDICTED: wall-associated receptor kinase-like 8 [Fragaria vesca subsp. vesca]	WAKLG_ARATH RecName: Full=Wall-associated receptor kinase-like 8; EC=2.7.11.-; Flags: Precursor;	A0A2P6S0G3_ROSCH RecName: Full=Protein kinase domain-containing protein {ECO:0000259|PROSITE:PS50011};	--	GO:0016021,integral component of membrane; GO:0005886,plasma membrane; GO:0005524,ATP binding; GO:0005509,calcium ion binding; GO:0030247,polysaccharide binding; GO:0106310,protein serine kinase activity; GO:0004674,protein serine/threonine kinase activity; GO:0007166,cell surface receptor signaling pathway; GO:0006468,protein phosphorylation; GO:0000166,nucleotide binding; GO:0003674,molecular_f…
jg11358	K05391 cyclic nucleotide gated channel, plant | (RefSeq) cyclic nucleotide-gated ion channel 1-like (A)	PREDICTED: wall-associated receptor kinase-like 8 [Fragaria vesca subsp. vesca]	WAKLG_ARATH RecName: Full=Wall-associated receptor kinase-like 8; EC=2.7.11.-; Flags: Precursor;	A0A2P6S0G3_ROSCH RecName: Full=Protein kinase domain-containing protein {ECO:0000259|PROSITE:PS50011};	--	GO:0016021,integral component of membrane; GO:0005886,plasma membrane; GO:0005524,ATP binding; GO:0005509,calcium ion binding; GO:0030247,polysaccharide binding; GO:0106310,protein serine kinase activity; GO:0004674,protein serine/threonine kinase activity; GO:0007166,cell surface receptor signaling pathway; GO:0006468,protein phosphorylation; GO:0000166,nucleotide binding; GO:0003674,molecular_f…
jg11359	K20292 conserved oligomeric Golgi complex subunit 5 | (RefSeq) conserved oligomeric Golgi complex subunit 5 (A)	conserved oligomeric Golgi complex subunit 5 [Rosa chinensis]	COG5_ARATH RecName: Full=Conserved oligomeric Golgi complex subunit 5 {ECO:0000303|PubMed:27448097}; Short=COG complex subunit 5 {ECO:0000303|PubMed:27448097}; AltName: Full=Component of oligomeric Golgi complex 5 {ECO:0000303|PubMed:27448097};	A0A2P6S097_ROSCH RecName: Full=Conserved oligomeric Golgi complex subunit 5 {ECO:0000256|ARBA:ARBA00020974};	Predicted Golgi transport complex 1 protein	GO:0000139,Golgi membrane; GO:0017119,Golgi transport complex; GO:0005739,mitochondrion; GO:0042803,protein homodimerization activity; GO:0006891,intra-Golgi vesicle-mediated transport; GO:0003674,molecular_function; GO:0005488,binding; GO:0005515,protein binding; GO:0042802,identical protein binding; GO:0046983,protein dimerization activity; GO:0006810,transport; GO:0008150,biological_process; G…
jg11360	K20292 conserved oligomeric Golgi complex subunit 5 | (RefSeq) conserved oligomeric Golgi complex subunit 5 (A)	conserved oligomeric Golgi complex subunit 5 [Rosa chinensis]	COG5_ARATH RecName: Full=Conserved oligomeric Golgi complex subunit 5 {ECO:0000303|PubMed:27448097}; Short=COG complex subunit 5 {ECO:0000303|PubMed:27448097}; AltName: Full=Component of oligomeric Golgi complex 5 {ECO:0000303|PubMed:27448097};	A0A2P6S097_ROSCH RecName: Full=Conserved oligomeric Golgi complex subunit 5 {ECO:0000256|ARBA:ARBA00020974};	Predicted Golgi transport complex 1 protein	GO:0000139,Golgi membrane; GO:0017119,Golgi transport complex; GO:0005739,mitochondrion; GO:0042803,protein homodimerization activity; GO:0006891,intra-Golgi vesicle-mediated transport; GO:0003674,molecular_function; GO:0005488,binding; GO:0005515,protein binding; GO:0042802,identical protein binding; GO:0046983,protein dimerization activity; GO:0006810,transport; GO:0008150,biological_process; G…
jg11376	--	GDSL esterase/lipase At4g10955 [Rosa chinensis]	GDL62_ARATH RecName: Full=GDSL esterase/lipase At4g10955; EC=3.1.1.-;	A0A2P6S099_ROSCH SubName: Full=Putative alpha/Beta hydrolase {ECO:0000313|EMBL:PRQ52114.1};	--	GO:0016787,hydrolase activity; GO:0016042,lipid catabolic process; GO:0003674,molecular_function; GO:0003824,catalytic activity; GO:0006629,lipid metabolic process; GO:0008150,biological_process; GO:0008152,metabolic process; GO:0009056,catabolic process; GO:0044238,primary metabolic process; GO:0071704,organic substance metabolic process; GO:1901575,organic substance catabolic process
jg11380	K05605 3-hydroxyisobutyryl-CoA hydrolase [EC:3.1.2.4] | (RefSeq) 3-hydroxyisobutyryl-CoA hydrolase-like protein 5 isoform X1 (A)	3-hydroxyisobutyryl-CoA hydrolase-like protein 5 isoform X1 [Rosa chinensis]	HIBC8_ARATH RecName: Full=3-hydroxyisobutyryl-CoA hydrolase-like protein 5; EC=3.1.2.-;	A0A2P6S0A0_ROSCH SubName: Full=Putative 3-hydroxyisobutyryl-CoA hydrolase {ECO:0000313|EMBL:PRQ52118.1}; EC=3.1.2.4 {ECO:0000313|EMBL:PRQ52118.1};	--	GO:0005829,cytosol; GO:0005576,extracellular region; GO:0003860,3-hydroxyisobutyryl-CoA hydrolase activity; GO:0006574,valine catabolic process; GO:0003674,molecular_function; GO:0003824,catalytic activity; GO:0016289,CoA hydrolase activity; GO:0016787,hydrolase activity; GO:0016788,hydrolase activity, acting on ester bonds; GO:0016790,thiolester hydrolase activity; GO:0006082,organic acid metabo…
jg11381	K02882 large subunit ribosomal protein L18Ae | (RefSeq) 60S ribosomal protein L18a-2 (A)	PREDICTED: 60S ribosomal protein L18a-2 isoform X2 [Fragaria vesca subsp. vesca]	R18A2_ARATH RecName: Full=60S ribosomal protein L18a-2;	A0A2P6S0A7_ROSCH SubName: Full=Putative ribosomal protein 50S-L18Ae/60S-L20/60S-L18A {ECO:0000313|EMBL:PRQ52119.1};	60S ribosomal protein L18A	GO:0022625,cytosolic large ribosomal subunit; GO:0022626,cytosolic ribosome; GO:0005783,endoplasmic reticulum; GO:0005634,nucleus; GO:0000325,plant-type vacuole; GO:0042788,polysomal ribosome; GO:0003729,mRNA binding; GO:0003735,structural constituent of ribosome; GO:0009793,embryo development ending in seed dormancy; GO:0009860,pollen tube growth; GO:0006412,translation; GO:0003674,molecular_fun…
jg11382	K22683 aspartyl protease family protein [EC:3.4.23.-] | (RefSeq) aspartyl protease family protein 2 (A)	putative nepenthesin [Rosa chinensis]	APF2_ARATH RecName: Full=Aspartyl protease family protein 2 {ECO:0000305}; EC=3.4.23.- {ECO:0000305}; Flags: Precursor;	A0A2P6S0B3_ROSCH SubName: Full=Putative nepenthesin {ECO:0000313|EMBL:PRQ52120.1}; EC=3.4.23.12 {ECO:0000313|EMBL:PRQ52120.1};	Aspartyl protease	GO:0009505,plant-type cell wall; GO:0004190,aspartic-type endopeptidase activity; GO:0006508,proteolysis; GO:0003674,molecular_function; GO:0003824,catalytic activity; GO:0004175,endopeptidase activity; GO:0008233,peptidase activity; GO:0016787,hydrolase activity; GO:0070001,aspartic-type peptidase activity; GO:0140096,catalytic activity, acting on a protein; GO:0006807,nitrogen compound metaboli…
jg11383	K17725 sulfur dioxygenase [EC:1.13.11.18] | (RefSeq) persulfide dioxygenase ETHE1 homolog, mitochondrial (A)	PREDICTED: persulfide dioxygenase ETHE1 homolog, mitochondrial [Fragaria vesca subsp. vesca]	ETHE1_ARATH RecName: Full=Persulfide dioxygenase ETHE1 homolog, mitochondrial; EC=1.13.11.18 {ECO:0000269|PubMed:22786886}; AltName: Full=Glyoxalase II; Short=Glx II; AltName: Full=Sulfur dioxygenase ETHE1; Flags: Precursor;	A0A2P6S0E1_ROSCH SubName: Full=Putative persulfide dioxygenase {ECO:0000313|EMBL:PRQ52123.1}; EC=1.13.11.18 {ECO:0000313|EMBL:PRQ52123.1};	Glyoxylase	GO:0005739,mitochondrion; GO:0005634,nucleus; GO:0016788,hydrolase activity, acting on ester bonds; GO:0046872,metal ion binding; GO:0050313,sulfur dioxygenase activity; GO:0009793,embryo development ending in seed dormancy; GO:0009960,endosperm development; GO:0006749,glutathione metabolic process; GO:0070813,hydrogen sulfide metabolic process; GO:0048316,seed development; GO:0003674,molecular_f…
jg11387	K21971 methyltransferase NSUN6 [EC:2.1.1.-] | (RefSeq) rRNA (cytosine-C(5))-methyltransferase NOP2C isoform X1 (A)	rRNA (cytosine-C(5))-methyltransferase NOP2C isoform X1 [Rosa chinensis]	NOP2C_ARATH RecName: Full=rRNA (cytosine-C(5))-methyltransferase NOP2C {ECO:0000305}; EC=2.1.1.- {ECO:0000255|PROSITE-ProRule:PRU01023}; AltName: Full=Nucleolar protein 2C {ECO:0000303|PubMed:26268215}; AltName: Full=tRNA methyltransferase 4f {ECO:0000303|PubMed:29268705}; Short=AtTRM4f {ECO:0000303|PubMed:29268705};	A0A2P6S0E9_ROSCH SubName: Full=Putative 16S rRNA (Cytosine(1407)-C(5))-methyltransferase {ECO:0000313|EMBL:PRQ52126.1}; EC=2.1.1.178 {ECO:0000313|EMBL:PRQ52126.1};	tRNA and rRNA cytosine-C5-methylase (nucleolar protein NOL1/NOP2)	GO:0005730,nucleolus; GO:0008168,methyltransferase activity; GO:0003723,RNA binding; GO:0001510,RNA methylation; GO:0006364,rRNA processing; GO:0003674,molecular_function; GO:0003824,catalytic activity; GO:0016740,transferase activity; GO:0016741,transferase activity, transferring one-carbon groups; GO:0003676,nucleic acid binding; GO:0005488,binding; GO:0097159,organic cyclic compound binding; G…
[truncated: 12,749 more rows]

## Sheet: Table S5
Table S5. KEGG enrichment of RBT-2 vs. RBT-1
[truncated: 145 more rows]

## Sheet: Table S6
Table S6. KEGG enrichment of RBT-3 vs. RBT-1
[truncated: 146 more rows]

[truncated: 5 more sheets: Table S7, Table S8, Table S9, Table S10, Table S11]
